# Supplementary material for: (2E)-1-(Pyridin-2-yl)-3-(2,4,5-tri­meth­oxy­phen­yl)prop-2-en-1-one
Source: Acta Crystallogr Sect E Struct Rep Online. 2013 Jun 12;69(Pt 7):o1076–7. doi: 10.1107/S1600536813015821 (PMC3770358; doi:10.1107/S1600536813015821)
Supplement: Supplementary file 1 [file e-69-o1076-sup1.cif]

##############################################################################
#                                                                            #
# This CIF contains the data in a paper accepted for publication in          #
# Acta Crystallographica Section E. It conforms to the requirements of       #
# Notes for Authors for Acta Crystallographica Section E, and has been       #
# peer reviewed under the auspices of the IUCr Commission on Journals.       #
#                                                                            #
# Full details of the Crystallographic Information File format               #
# are given in the paper "The Crystallographic Information File (CIF):       #
# a New Standard Archive File for Crystallography" by S. R. Hall, F. H.      #
# Allen and I. D. Brown [Acta Cryst. (1991), A47, 655-685].                  #
#                                                                            #
# The current version of the core CIF dictionary is obtainable from          #
# ftp://ftp.iucr.org/pub/cif_core.dic.                                       #
#                                                                            #
# Software is freely available for graphical display of the structure(s)     #
# in this CIF. For information consult the CIF software page                 #
# http://www.iucr.org/resources/cif/software.                                #
#                                                                            #
# This file may be used for bona fide research purposes within the           #
# scientific community so long as proper attribution is given to the journal # 
# article from which it was obtained.                                        #
#                                                                            #
##############################################################################
data_global
_audit_creation_method     'form.cif (version 2.0)'
_journal_data_validation_number     ?
_journal_date_recd_electronic     2013-06-06
_journal_date_accepted     2013-06-06
_journal_name_full     'Acta Crystallographica, Section E'
_journal_year     2013
_journal_volume     69
_journal_issue      7
_journal_page_first     o1076
_journal_page_last     o1077
_journal_paper_category     QO
_journal_paper_doi     10.1107/S1600536813015821
_journal_coeditor_code     HB7090
_publ_contact_author_name     'Assoc.Prof. Dr. Suchada Chantrapromma'
_publ_contact_author_address
;
      Department of Chemistry
      Faculty of Science
      Prince of Songkla University
      Hat-Yai, Songkhla 90112
      THAILAND
;
_publ_contact_author_email     'suchada.c@psu.ac.th'
_publ_contact_author_fax     '66 74 212918'
_publ_contact_author_phone     '66 74 288447'
_publ_section_title
;
(2<i>E</i>)-1-(Pyridin-2-yl)-3-(2,4,5-trimethoxyphenyl)prop-2-en-1-one
;
_publ_section_title_footnote     .
loop_
    _publ_author_name
    _publ_author_footnote
    _publ_author_address
    'Suchada Chantrapromma'
;
      Thomson Reuters ResearcherID: A-5085-2009.
;
;     Department of Chemistry
      Faculty of Science
      Prince of Songkla University
      Hat-Yai, Songkhla 90112
      Thailand
;
    'Thitipone Suwunwong' ?
;  Department of Chemistry
   Faculty of Science
   Prince of Songkla University
   Hat-Yai, Songkhla 90112
   Thailand
;
    'Nawong Boonnak' ?
;     Faculty of Traditional Thai Medicine
      Prince of Songkla University
      Hat-Yai, Songkhla 90112
      Thailand
;
    'Hoong-Kun Fun'
;
      Additional correspondence author, e-mail: hkfun@usm.my.
      Thomson Reuters ResearcherID: A-3561-2009.
;
;     X-ray Crystallography Unit
      School of Physics
      Universiti Sains Malaysia
      11800 USM, Penang
      Malaysia
      Department of Pharmaceutical Chemistry
      College of Pharmacy
      King Saud University
      PO Box 2457
      Riyadh 11451
      Saudi Arabia
;
data_I
_audit_creation_method     SHELXL-97
_chemical_name_systematic
;
(2<i>E</i>)-1-(Pyridin-2-yl)-3-(2,4,5-trimethoxyphenyl)prop-2-en-1-one
;
_chemical_name_common
;
;
_chemical_formula_moiety     'C17 H17 N O4'
_chemical_formula_sum     'C17 H17 N O4'
_chemical_formula_iupac     'C17 H17 N O4'
_chemical_formula_weight     299.32
_chemical_melting_point     ?
_chemical_melting_point_gt     428
_chemical_melting_point_lt     429
_symmetry_cell_setting     monoclinic
_symmetry_space_group_name_H-M     'P 21/c'
_symmetry_space_group_name_Hall     '-P 2ybc'
loop_
    _symmetry_equiv_pos_as_xyz
    'x, y, z'
    '-x, y+1/2, -z+1/2'
    '-x, -y, -z'
    'x, -y-1/2, z-1/2'
_cell_length_a     8.4047(3)
_cell_length_b     8.7285(3)
_cell_length_c     19.5086(7)
_cell_angle_alpha     90.00
_cell_angle_beta     94.113(2)
_cell_angle_gamma     90.00
_cell_volume     1427.47(9)
_cell_formula_units_Z     4
_cell_measurement_reflns_used     3792
_cell_measurement_theta_min     2.09
_cell_measurement_theta_max     29.00
_cell_measurement_temperature     100
_exptl_crystal_description     Block
_exptl_crystal_colour     Yellow
_exptl_crystal_size_max     0.32
_exptl_crystal_size_mid     0.27
_exptl_crystal_size_min     0.16
_exptl_crystal_density_diffrn     1.393
_exptl_crystal_density_meas     ?
_exptl_crystal_density_method     'not measured'
_exptl_crystal_F_000     632
_exptl_absorpt_coefficient_mu     0.100
_exptl_absorpt_correction_type     multi-scan
_exptl_absorpt_process_details     '(SADABS; Bruker, 2005)'
_exptl_absorpt_correction_T_min     0.9691
_exptl_absorpt_correction_T_max     0.9842
_exptl_special_details
;
The crystal was placed in the cold stream of an Oxford Cryosystems Cobra
open-flow nitrogen cryostat (Cosier & Glazer, 1986) operating at 100.0(1) K.
;
_diffrn_ambient_temperature     100
_diffrn_radiation_type     'MoK\a'
_diffrn_radiation_wavelength     0.71073
_diffrn_radiation_source     'sealed tube'
_diffrn_radiation_monochromator     'graphite'
_diffrn_measurement_device_type     'Bruker APEXII CCD'
_diffrn_measurement_method     '\f and \w scans'
_diffrn_detector_area_resol_mean     ?
_diffrn_reflns_number     14970
_diffrn_reflns_av_R_equivalents     0.0542
_diffrn_reflns_av_sigmaI/netI     0.0580
_diffrn_reflns_theta_min     2.09
_diffrn_reflns_theta_max     29.00
_diffrn_reflns_theta_full     29.00
_diffrn_measured_fraction_theta_max     0.998
_diffrn_measured_fraction_theta_full     0.998
_diffrn_reflns_limit_h_min     -10
_diffrn_reflns_limit_h_max     11
_diffrn_reflns_limit_k_min     -11
_diffrn_reflns_limit_k_max     11
_diffrn_reflns_limit_l_min     -26
_diffrn_reflns_limit_l_max     26
_diffrn_standards_number     0
_diffrn_standards_interval_count     ?
_diffrn_standards_interval_time     ?
_diffrn_standards_decay_%     ?
_refine_special_details
;
Refinement of <i>F</i>^2^ against ALL reflections. The weighted <i>R</i>-factor
<i>wR</i> and goodness of fit <i>S</i> are based on <i>F</i>^2^, conventional
<i>R</i>-factors <i>R</i> are based on <i>F</i>, with <i>F</i> set to zero for
negative <i>F</i>^2^. The threshold expression of <i>F</i>^2^ >
\s(<i>F</i>^2^) is used only for calculating <i>R</i>-factors(gt) <i>etc</i>.
and is not relevant to the choice of reflections for refinement.
<i>R</i>-factors based on <i>F</i>^2^ are statistically about twice as large
as those based on <i>F</i>, and <i>R</i>- factors based on ALL data will be
even larger.
;
_reflns_number_total     3792
_reflns_number_gt     2435
_reflns_threshold_expression     I>2\s(I)
_refine_ls_structure_factor_coef     Fsqd
_refine_ls_matrix_type     full
_refine_ls_R_factor_all     0.1081
_refine_ls_R_factor_gt     0.0665
_refine_ls_wR_factor_gt     0.1636
_refine_ls_wR_factor_ref     0.1884
_refine_ls_goodness_of_fit_ref     1.066
_refine_ls_restrained_S_all     1.066
_refine_ls_number_reflns     3792
_refine_ls_number_parameters     202
_refine_ls_number_restraints     0
_refine_ls_hydrogen_treatment     constr
_refine_ls_weighting_scheme     calc
_refine_ls_weighting_details
         'calc w=1/[\s^2^(Fo^2^)+(0.0802P)^2^+1.2643P] where P=(Fo^2^+2Fc^2^)/3'
_atom_sites_solution_hydrogens     geom
_atom_sites_solution_primary     direct
_atom_sites_solution_secondary     difmap
_refine_ls_shift/su_max     0.001
_refine_ls_shift/su_mean     0.001
_refine_diff_density_max     0.577
_refine_diff_density_min     -0.287
_refine_ls_extinction_method     none
_refine_ls_extinction_coef     ?
loop_
    _atom_type_symbol
    _atom_type_description
    _atom_type_scat_dispersion_real
    _atom_type_scat_dispersion_imag
    _atom_type_scat_source
    'C' 'C' 0.0033 0.0016
                         'International Tables Vol C Tables 4.2.6.8 and 6.1.1.4'
    'H' 'H' 0.0000 0.0000
                         'International Tables Vol C Tables 4.2.6.8 and 6.1.1.4'
    'N' 'N' 0.0061 0.0033
                         'International Tables Vol C Tables 4.2.6.8 and 6.1.1.4'
    'O' 'O' 0.0106 0.0060
                         'International Tables Vol C Tables 4.2.6.8 and 6.1.1.4'
_computing_data_collection     'APEX2 (Bruker, 2005)'
_computing_cell_refinement     'SAINT (Bruker, 2005)'
_computing_data_reduction     'SAINT (Bruker, 2005)'
_computing_structure_solution     'SHELXTL (Sheldrick, 2008)'
_computing_structure_refinement     'SHELXTL (Sheldrick, 2008)'
_computing_molecular_graphics     'SHELXTL (Sheldrick, 2008)'
_computing_publication_material
;
SHELXTL (Sheldrick, 2008), PLATON (Spek, 2009), Mercury (Macrae
<i>et al.</i>,
2006) and publCIF (Westrip, 2010)
;
loop_
    _atom_site_type_symbol
    _atom_site_label
    _atom_site_fract_x
    _atom_site_fract_y
    _atom_site_fract_z
    _atom_site_U_iso_or_equiv
    _atom_site_adp_type
    _atom_site_calc_flag
    _atom_site_refinement_flags
    _atom_site_occupancy
    _atom_site_symmetry_multiplicity
    _atom_site_disorder_assembly
    _atom_site_disorder_group
    O O1 0.6126(2) 0.93348(19) -0.05940(8) 0.0229(4) Uani d . 1 1 . .
    O O2 0.9130(2) 0.60091(19) 0.09428(8) 0.0234(4) Uani d . 1 1 . .
    O O3 1.3110(2) 0.78070(19) 0.26882(8) 0.0219(4) Uani d . 1 1 . .
    O O4 1.2622(2) 1.05914(19) 0.22949(8) 0.0234(4) Uani d . 1 1 . .
    N N1 0.7107(2) 1.3210(2) -0.02122(10) 0.0194(4) Uani d . 1 1 . .
    C C1 0.6314(3) 1.2048(3) -0.05320(11) 0.0166(5) Uani d . 1 1 . .
    C C2 0.5113(3) 1.2269(3) -0.10560(12) 0.0221(5) Uani d . 1 1 . .
    H H2A 0.4597 1.1436 -0.1270 0.027 Uiso calc R 1 1 . .
    C C3 0.4706(3) 1.3755(3) -0.12499(12) 0.0239(5) Uani d . 1 1 . .
    H H3A 0.3901 1.3938 -0.1592 0.029 Uiso calc R 1 1 . .
    C C4 0.5517(3) 1.4957(3) -0.09262(12) 0.0234(5) Uani d . 1 1 . .
    H H4A 0.5276 1.5964 -0.1050 0.028 Uiso calc R 1 1 . .
    C C5 0.6702(3) 1.4634(3) -0.04114(12) 0.0222(5) Uani d . 1 1 . .
    H H5A 0.7241 1.5450 -0.0194 0.027 Uiso calc R 1 1 . .
    C C6 0.6774(3) 1.0442(3) -0.03057(11) 0.0184(5) Uani d . 1 1 . .
    C C7 0.7993(3) 1.0306(3) 0.02671(11) 0.0214(5) Uani d . 1 1 . .
    H H7A 0.8459 1.1188 0.0459 0.026 Uiso calc R 1 1 . .
    C C8 0.8451(3) 0.8932(3) 0.05195(11) 0.0199(5) Uani d . 1 1 . .
    H H8A 0.7949 0.8080 0.0315 0.024 Uiso calc R 1 1 . .
    C C9 0.9661(3) 0.8631(3) 0.10836(11) 0.0178(5) Uani d . 1 1 . .
    C C10 0.9984(3) 0.7123(3) 0.12964(11) 0.0172(5) Uani d . 1 1 . .
    C C11 1.1109(3) 0.6809(3) 0.18425(11) 0.0165(5) Uani d . 1 1 . .
    H H11A 1.1281 0.5805 0.1989 0.020 Uiso calc R 1 1 . .
    C C12 1.1961(3) 0.7987(3) 0.21634(11) 0.0173(5) Uani d . 1 1 . .
    C C13 1.1689(3) 0.9518(3) 0.19514(11) 0.0176(5) Uani d . 1 1 . .
    C C14 1.0550(3) 0.9814(3) 0.14248(11) 0.0177(5) Uani d . 1 1 . .
    H H14A 1.0361 1.0824 0.1290 0.021 Uiso calc R 1 1 . .
    C C15 0.9402(3) 0.4457(3) 0.11480(13) 0.0268(6) Uani d . 1 1 . .
    H H15A 0.8753 0.3791 0.0853 0.040 Uiso calc R 1 1 . .
    H H15B 0.9130 0.4327 0.1614 0.040 Uiso calc R 1 1 . .
    H H15C 1.0507 0.4207 0.1115 0.040 Uiso calc R 1 1 . .
    C C16 1.3405(3) 0.6280(3) 0.29434(12) 0.0230(5) Uani d . 1 1 . .
    H H16A 1.4170 0.6315 0.3333 0.035 Uiso calc R 1 1 . .
    H H16B 1.3814 0.5662 0.2589 0.035 Uiso calc R 1 1 . .
    H H16C 1.2427 0.5844 0.3079 0.035 Uiso calc R 1 1 . .
    C C17 1.2442(3) 1.2141(3) 0.20699(13) 0.0248(5) Uani d . 1 1 . .
    H H17A 1.3223 1.2770 0.2319 0.037 Uiso calc R 1 1 . .
    H H17B 1.1392 1.2497 0.2153 0.037 Uiso calc R 1 1 . .
    H H17C 1.2590 1.2199 0.1587 0.037 Uiso calc R 1 1 . .
loop_
    _atom_site_aniso_label
    _atom_site_aniso_U_11
    _atom_site_aniso_U_22
    _atom_site_aniso_U_33
    _atom_site_aniso_U_12
    _atom_site_aniso_U_13
    _atom_site_aniso_U_23
    O1 0.0286(9) 0.0155(9) 0.0246(8) -0.0034(7) 0.0011(7) -0.0018(7)
    O2 0.0307(10) 0.0092(8) 0.0283(8) -0.0006(7) -0.0102(7) 0.0001(7)
    O3 0.0235(9) 0.0135(8) 0.0271(8) 0.0002(7) -0.0089(7) 0.0034(7)
    O4 0.0269(9) 0.0110(9) 0.0307(9) -0.0018(7) -0.0094(7) 0.0017(7)
    N1 0.0240(10) 0.0142(10) 0.0199(9) 0.0012(8) 0.0006(8) 0.0004(8)
    C1 0.0188(11) 0.0145(11) 0.0168(10) 0.0014(9) 0.0030(8) 0.0013(9)
    C2 0.0211(12) 0.0231(13) 0.0217(11) -0.0010(10) -0.0015(9) 0.0009(10)
    C3 0.0214(12) 0.0285(14) 0.0216(11) 0.0053(11) -0.0002(9) 0.0035(10)
    C4 0.0250(13) 0.0195(13) 0.0263(12) 0.0072(10) 0.0063(10) 0.0062(10)
    C5 0.0268(13) 0.0155(12) 0.0242(11) 0.0022(10) 0.0021(9) -0.0002(9)
    C6 0.0224(12) 0.0167(12) 0.0163(10) -0.0011(10) 0.0033(8) -0.0007(9)
    C7 0.0249(12) 0.0162(12) 0.0225(11) -0.0009(10) -0.0031(9) -0.0013(9)
    C8 0.0206(11) 0.0176(12) 0.0214(10) -0.0014(10) -0.0007(9) -0.0009(9)
    C9 0.0210(12) 0.0139(11) 0.0183(10) 0.0005(9) -0.0003(9) 0.0011(9)
    C10 0.0189(11) 0.0125(11) 0.0202(10) -0.0009(9) 0.0020(9) 0.0005(9)
    C11 0.0167(11) 0.0112(11) 0.0216(10) 0.0006(9) 0.0008(8) 0.0029(9)
    C12 0.0158(11) 0.0172(12) 0.0186(10) 0.0023(9) -0.0014(8) 0.0024(9)
    C13 0.0200(11) 0.0110(11) 0.0217(10) -0.0016(9) 0.0009(9) 0.0002(9)
    C14 0.0229(12) 0.0108(11) 0.0196(10) 0.0013(9) 0.0030(9) 0.0018(9)
    C15 0.0369(14) 0.0125(12) 0.0295(12) -0.0012(11) -0.0089(11) 0.0023(10)
    C16 0.0241(12) 0.0163(12) 0.0276(12) 0.0004(10) -0.0049(10) 0.0060(10)
    C17 0.0277(13) 0.0115(11) 0.0342(13) -0.0015(10) -0.0051(10) 0.0025(10)
_geom_special_details
;
All e.s.d.'s (except the e.s.d. in the dihedral angle between two l.s. planes)
are estimated using the full covariance matrix. The cell e.s.d.'s are taken
into account individually in the estimation of e.s.d.'s in distances, angles
and torsion angles; correlations between e.s.d.'s in cell parameters are only
used when they are defined by crystal symmetry. An approximate (isotropic)
treatment of cell e.s.d.'s is used for estimating e.s.d.'s involving l.s.
planes.
;
loop_
    _geom_bond_atom_site_label_1
    _geom_bond_atom_site_label_2
    _geom_bond_site_symmetry_2
    _geom_bond_distance
    _geom_bond_publ_flag
    O1 C6 . 1.226(3) ?
    O2 C10 . 1.366(3) ?
    O2 C15 . 1.427(3) ?
    O3 C12 . 1.365(3) ?
    O3 C16 . 1.438(3) ?
    O4 C13 . 1.366(3) ?
    O4 C17 . 1.427(3) ?
    N1 C5 . 1.339(3) ?
    N1 C1 . 1.343(3) ?
    C1 C2 . 1.397(3) ?
    C1 C6 . 1.511(3) ?
    C2 C3 . 1.388(4) ?
    C2 H2A . 0.9300 ?
    C3 C4 . 1.379(4) ?
    C3 H3A . 0.9300 ?
    C4 C5 . 1.392(3) ?
    C4 H4A . 0.9300 ?
    C5 H5A . 0.9300 ?
    C6 C7 . 1.466(3) ?
    C7 C8 . 1.343(3) ?
    C7 H7A . 0.9300 ?
    C8 C9 . 1.468(3) ?
    C8 H8A . 0.9300 ?
    C9 C10 . 1.400(3) ?
    C9 C14 . 1.413(3) ?
    C10 C11 . 1.400(3) ?
    C11 C12 . 1.378(3) ?
    C11 H11A . 0.9300 ?
    C12 C13 . 1.412(3) ?
    C13 C14 . 1.377(3) ?
    C14 H14A . 0.9300 ?
    C15 H15A . 0.9600 ?
    C15 H15B . 0.9600 ?
    C15 H15C . 0.9600 ?
    C16 H16A . 0.9600 ?
    C16 H16B . 0.9600 ?
    C16 H16C . 0.9600 ?
    C17 H17A . 0.9600 ?
    C17 H17B . 0.9600 ?
    C17 H17C . 0.9600 ?
loop_
    _geom_angle_atom_site_label_1
    _geom_angle_atom_site_label_2
    _geom_angle_atom_site_label_3
    _geom_angle_site_symmetry_1
    _geom_angle_site_symmetry_3
    _geom_angle
    _geom_angle_publ_flag
    C10 O2 C15 . . 117.81(18) ?
    C12 O3 C16 . . 117.48(18) ?
    C13 O4 C17 . . 117.05(18) ?
    C5 N1 C1 . . 117.3(2) ?
    N1 C1 C2 . . 123.0(2) ?
    N1 C1 C6 . . 117.17(19) ?
    C2 C1 C6 . . 119.9(2) ?
    C3 C2 C1 . . 118.6(2) ?
    C3 C2 H2A . . 120.7 ?
    C1 C2 H2A . . 120.7 ?
    C4 C3 C2 . . 118.9(2) ?
    C4 C3 H3A . . 120.6 ?
    C2 C3 H3A . . 120.6 ?
    C3 C4 C5 . . 118.7(2) ?
    C3 C4 H4A . . 120.6 ?
    C5 C4 H4A . . 120.6 ?
    N1 C5 C4 . . 123.5(2) ?
    N1 C5 H5A . . 118.3 ?
    C4 C5 H5A . . 118.3 ?
    O1 C6 C7 . . 123.3(2) ?
    O1 C6 C1 . . 120.1(2) ?
    C7 C6 C1 . . 116.6(2) ?
    C8 C7 C6 . . 121.2(2) ?
    C8 C7 H7A . . 119.4 ?
    C6 C7 H7A . . 119.4 ?
    C7 C8 C9 . . 126.9(2) ?
    C7 C8 H8A . . 116.6 ?
    C9 C8 H8A . . 116.6 ?
    C10 C9 C14 . . 117.6(2) ?
    C10 C9 C8 . . 120.0(2) ?
    C14 C9 C8 . . 122.5(2) ?
    O2 C10 C11 . . 123.1(2) ?
    O2 C10 C9 . . 115.8(2) ?
    C11 C10 C9 . . 121.0(2) ?
    C12 C11 C10 . . 120.0(2) ?
    C12 C11 H11A . . 120.0 ?
    C10 C11 H11A . . 120.0 ?
    O3 C12 C11 . . 124.8(2) ?
    O3 C12 C13 . . 114.8(2) ?
    C11 C12 C13 . . 120.3(2) ?
    O4 C13 C14 . . 125.5(2) ?
    O4 C13 C12 . . 115.46(19) ?
    C14 C13 C12 . . 119.0(2) ?
    C13 C14 C9 . . 122.0(2) ?
    C13 C14 H14A . . 119.0 ?
    C9 C14 H14A . . 119.0 ?
    O2 C15 H15A . . 109.5 ?
    O2 C15 H15B . . 109.5 ?
    H15A C15 H15B . . 109.5 ?
    O2 C15 H15C . . 109.5 ?
    H15A C15 H15C . . 109.5 ?
    H15B C15 H15C . . 109.5 ?
    O3 C16 H16A . . 109.5 ?
    O3 C16 H16B . . 109.5 ?
    H16A C16 H16B . . 109.5 ?
    O3 C16 H16C . . 109.5 ?
    H16A C16 H16C . . 109.5 ?
    H16B C16 H16C . . 109.5 ?
    O4 C17 H17A . . 109.5 ?
    O4 C17 H17B . . 109.5 ?
    H17A C17 H17B . . 109.5 ?
    O4 C17 H17C . . 109.5 ?
    H17A C17 H17C . . 109.5 ?
    H17B C17 H17C . . 109.5 ?
loop_
    _geom_torsion_atom_site_label_1
    _geom_torsion_atom_site_label_2
    _geom_torsion_atom_site_label_3
    _geom_torsion_atom_site_label_4
    _geom_torsion_site_symmetry_1
    _geom_torsion_site_symmetry_2
    _geom_torsion_site_symmetry_3
    _geom_torsion_site_symmetry_4
    _geom_torsion
    _geom_torsion_publ_flag
    C5 N1 C1 C2 . . . . 0.3(3) ?
    C5 N1 C1 C6 . . . . -180.0(2) ?
    N1 C1 C2 C3 . . . . -0.8(3) ?
    C6 C1 C2 C3 . . . . 179.5(2) ?
    C1 C2 C3 C4 . . . . 1.0(3) ?
    C2 C3 C4 C5 . . . . -0.7(3) ?
    C1 N1 C5 C4 . . . . 0.0(3) ?
    C3 C4 C5 N1 . . . . 0.2(4) ?
    N1 C1 C6 O1 . . . . -177.7(2) ?
    C2 C1 C6 O1 . . . . 2.0(3) ?
    N1 C1 C6 C7 . . . . 2.9(3) ?
    C2 C1 C6 C7 . . . . -177.4(2) ?
    O1 C6 C7 C8 . . . . -1.3(4) ?
    C1 C6 C7 C8 . . . . 178.0(2) ?
    C6 C7 C8 C9 . . . . 179.4(2) ?
    C7 C8 C9 C10 . . . . 178.8(2) ?
    C7 C8 C9 C14 . . . . -2.0(4) ?
    C15 O2 C10 C11 . . . . 0.4(3) ?
    C15 O2 C10 C9 . . . . -179.1(2) ?
    C14 C9 C10 O2 . . . . -178.38(19) ?
    C8 C9 C10 O2 . . . . 0.9(3) ?
    C14 C9 C10 C11 . . . . 2.1(3) ?
    C8 C9 C10 C11 . . . . -178.7(2) ?
    O2 C10 C11 C12 . . . . 178.1(2) ?
    C9 C10 C11 C12 . . . . -2.4(3) ?
    C16 O3 C12 C11 . . . . -2.8(3) ?
    C16 O3 C12 C13 . . . . 177.9(2) ?
    C10 C11 C12 O3 . . . . -178.3(2) ?
    C10 C11 C12 C13 . . . . 1.0(3) ?
    C17 O4 C13 C14 . . . . -2.6(3) ?
    C17 O4 C13 C12 . . . . 176.7(2) ?
    O3 C12 C13 O4 . . . . 0.7(3) ?
    C11 C12 C13 O4 . . . . -178.7(2) ?
    O3 C12 C13 C14 . . . . -180.0(2) ?
    C11 C12 C13 C14 . . . . 0.6(3) ?
    O4 C13 C14 C9 . . . . 178.4(2) ?
    C12 C13 C14 C9 . . . . -0.9(3) ?
    C10 C9 C14 C13 . . . . -0.4(3) ?
    C8 C9 C14 C13 . . . . -179.7(2) ?
loop_
    _geom_hbond_atom_site_label_D
    _geom_hbond_atom_site_label_H
    _geom_hbond_atom_site_label_A
    _geom_hbond_site_symmetry_A
    _geom_hbond_distance_DH
    _geom_hbond_distance_HA
    _geom_hbond_distance_DA
    _geom_hbond_angle_DHA
    _geom_hbond_publ_flag
    C3 H3A O4 4_485 0.93 2.39 3.277(3) 160 y
    C15 H15A N1 1_545 0.96 2.47 3.349(3) 153 y
_iucr_refine_instructions_details
;
TITL tc27n_0m in P2(1)/c   (100K)
CELL 0.71073   8.4047   8.7285  19.5086  90.000  94.113  90.000
ZERR    4.00   0.0003   0.0003   0.0007   0.000   0.002   0.000
LATT  1
SYMM -X, 0.5+Y, 0.5-Z
SFAC C H N O
UNIT 68 68 4 16
SIZE 0.16 0.271 0.317
L.S. 10
BOND $H
FMAP 2 1 60
PLAN 20
OMIT -4 58
ACTA
CONF
WGHT    0.080200    1.264300
FVAR       0.24517
O1    4    0.612617    0.933479   -0.059404    11.00000    0.02860    0.01548 =
         0.02462   -0.00184    0.00115   -0.00337
O2    4    0.912990    0.600907    0.094279    11.00000    0.03074    0.00922 =
         0.02833    0.00009   -0.01017   -0.00056
O3    4    1.311037    0.780696    0.268815    11.00000    0.02352    0.01350 =
         0.02714    0.00339   -0.00889    0.00021
O4    4    1.262195    1.059139    0.229493    11.00000    0.02685    0.01101 =
         0.03072    0.00168   -0.00942   -0.00178
N1    3    0.710698    1.321016   -0.021222    11.00000    0.02395    0.01420 =
         0.01991    0.00041    0.00059    0.00115
C1    1    0.631372    1.204792   -0.053199    11.00000    0.01877    0.01454 =
         0.01681    0.00134    0.00297    0.00143
C2    1    0.511305    1.226866   -0.105596    11.00000    0.02106    0.02307 =
         0.02175    0.00085   -0.00155   -0.00102
AFIX  43
H2A   2    0.459712    1.143622   -0.127036    11.00000   -1.20000
AFIX   0
C3    1    0.470629    1.375539   -0.124986    11.00000    0.02139    0.02853 =
         0.02159    0.00345   -0.00020    0.00531
AFIX  43
H3A   2    0.390087    1.393821   -0.159220    11.00000   -1.20000
AFIX   0
C4    1    0.551694    1.495704   -0.092616    11.00000    0.02499    0.01952 =
         0.02634    0.00619    0.00630    0.00717
AFIX  43
H4A   2    0.527635    1.596437   -0.104952    11.00000   -1.20000
AFIX   0
C5    1    0.670185    1.463381   -0.041139    11.00000    0.02678    0.01548 =
         0.02425   -0.00017    0.00213    0.00222
AFIX  43
H5A   2    0.724090    1.545011   -0.019421    11.00000   -1.20000
AFIX   0
C6    1    0.677408    1.044245   -0.030575    11.00000    0.02235    0.01671 =
         0.01634   -0.00066    0.00330   -0.00107
C7    1    0.799339    1.030593    0.026710    11.00000    0.02495    0.01616 =
         0.02253   -0.00131   -0.00308   -0.00089
AFIX  43
H7A   2    0.845852    1.118786    0.045924    11.00000   -1.20000
AFIX   0
C8    1    0.845119    0.893156    0.051954    11.00000    0.02059    0.01756 =
         0.02136   -0.00093   -0.00073   -0.00137
AFIX  43
H8A   2    0.794852    0.808038    0.031542    11.00000   -1.20000
AFIX   0
C9    1    0.966122    0.863090    0.108362    11.00000    0.02099    0.01394 =
         0.01829    0.00109   -0.00028    0.00055
C10   1    0.998392    0.712335    0.129644    11.00000    0.01895    0.01251 =
         0.02015    0.00048    0.00203   -0.00087
C11   1    1.110908    0.680913    0.184249    11.00000    0.01672    0.01120 =
         0.02162    0.00291    0.00085    0.00055
AFIX  43
H11A  2    1.128150    0.580476    0.198863    11.00000   -1.20000
AFIX   0
C12   1    1.196101    0.798733    0.216343    11.00000    0.01583    0.01716 =
         0.01856    0.00237   -0.00140    0.00233
C13   1    1.168898    0.951812    0.195143    11.00000    0.01998    0.01105 =
         0.02170    0.00016    0.00089   -0.00162
C14   1    1.055015    0.981432    0.142482    11.00000    0.02287    0.01080 =
         0.01964    0.00183    0.00296    0.00127
AFIX  43
H14A  2    1.036056    1.082362    0.128975    11.00000   -1.20000
AFIX   0
C15   1    0.940226    0.445654    0.114797    11.00000    0.03685    0.01250 =
         0.02953    0.00230   -0.00891   -0.00119
AFIX 137
H15A  2    0.875307    0.379125    0.085272    11.00000   -1.50000
H15B  2    0.913035    0.432693    0.161405    11.00000   -1.50000
H15C  2    1.050661    0.420688    0.111518    11.00000   -1.50000
AFIX   0
C16   1    1.340474    0.628030    0.294342    11.00000    0.02410    0.01633 =
         0.02761    0.00605   -0.00485    0.00043
AFIX 137
H16A  2    1.417026    0.631542    0.333272    11.00000   -1.50000
H16B  2    1.381380    0.566186    0.258906    11.00000   -1.50000
H16C  2    1.242670    0.584427    0.307893    11.00000   -1.50000
AFIX   0
C17   1    1.244196    1.214116    0.206992    11.00000    0.02769    0.01151 =
         0.03423    0.00252   -0.00512   -0.00151
AFIX 137
H17A  2    1.322264    1.277028    0.231850    11.00000   -1.50000
H17B  2    1.139198    1.249684    0.215262    11.00000   -1.50000
H17C  2    1.259016    1.219907    0.158723    11.00000   -1.50000
HKLF 4
REM  tc27n_0m in P2(1)/c   (100K)
REM R1 =  0.0665 for   2435 Fo > 4sig(Fo)  and  0.1081 for all   3792 data
REM    202 parameters refined using      0 restraints
END
WGHT      0.0802      1.2643
REM Highest difference peak  0.577,  deepest hole -0.287,  1-sigma level  0.072
Q1    1   0.9638  0.9016  0.0264  11.00000  0.05    0.58
Q2    1   0.9038  1.0634  0.0166  11.00000  0.05    0.54
Q3    1   1.1521  0.8775  0.2187  11.00000  0.05    0.42
Q4    1   1.0863  0.9662  0.1798  11.00000  0.05    0.40
Q5    1   0.9581  0.7899  0.1383  11.00000  0.05    0.39
Q6    1   0.7221  1.0341 -0.0001  11.00000  0.05    0.39
Q7    1   0.6599  0.9384 -0.0217  11.00000  0.05    0.37
Q8    1   1.0538  0.6998  0.1576  11.00000  0.05    0.36
Q9    1   0.7854  1.0417 -0.0194  11.00000  0.05    0.36
Q10   1   1.0847  0.7123  0.1444  11.00000  0.05    0.33
Q11   1   0.5703  1.4703 -0.0564  11.00000  0.05    0.32
Q12   1   0.4834  1.4127 -0.0851  11.00000  0.05    0.32
Q13   1   1.0488  0.9086  0.1110  11.00000  0.05    0.31
Q14   1   0.5646  1.2139 -0.0774  11.00000  0.05    0.30
Q15   1   0.6218  1.4606 -0.0770  11.00000  0.05    0.30
Q16   1   1.2951  1.0616  0.2679  11.00000  0.05    0.30
Q17   1   0.9287  0.8817  0.0827  11.00000  0.05    0.30
Q18   1   1.2304  0.7860  0.3019  11.00000  0.05    0.28
Q19   1   0.5273  1.2186 -0.0634  11.00000  0.05    0.28
Q20   1   0.7346  1.3205  0.0200  11.00000  0.05    0.27
;
