# Supplementary material for: (2E)-1-(Pyridin-2-yl)-3-(2,4,5-tri­meth­oxy­phen­yl)prop-2-en-1-one
Source: Acta Crystallogr Sect E Struct Rep Online. 2013 Jun 12;69(Pt 7):o1076–7. doi: 10.1107/S1600536813015821 (PMC3770358; doi:10.1107/S1600536813015821)
Supplement: Supplementary file 2 [file e-69-o1076-Isup2.hkl]

# 
# h,k,l, Fc-squared, Fo-squared, sigma(Fo-squared) and status flag 
# 
data_I
_shelx_title ' tc27n_0m in P2(1)/c   (100K)' 
_shelx_refln_list_code          4 
_shelx_F_calc_maximum      400.70 
_exptl_crystal_F_000       632.00 
_reflns_d_resolution_high  0.7330 
 
loop_ 
 _symmetry_equiv_pos_as_xyz 
 'x, y, z' 
 '-x, y+1/2, -z+1/2' 
 '-x, -y, -z' 
 'x, -y-1/2, z-1/2' 
 
_cell_length_a     8.4047 
_cell_length_b     8.7285 
_cell_length_c    19.5086 
_cell_angle_alpha  90.000 
_cell_angle_beta   94.113 
_cell_angle_gamma  90.000 
 
_shelx_F_squared_multiplier     1.000 
 
loop_ 
 _refln_index_h 
 _refln_index_k 
 _refln_index_l 
 _refln_F_squared_calc 
 _refln_F_squared_meas 
 _refln_F_squared_sigma 
 _refln_observed_status 
   1   0   0      192.55      254.60      7.28 o 
   2   0   0      819.37      677.65     15.74 o 
   3   0   0     1740.65     1822.53     39.78 o 
   4   0   0       46.58       69.16      4.97 o 
   5   0   0      637.46      595.14     18.63 o 
   6   0   0      374.70      362.78     11.55 o 
   7   0   0      107.24      124.96     11.30 o 
   8   0   0       70.86       87.48     12.98 o 
   9   0   0       11.80       17.14     10.98 o 
  10   0   0        2.05       -4.99     11.48 o 
  11   0   0       15.83        1.66     13.48 o 
   1   1   0     3572.13     3849.38     58.93 o 
   2   1   0     1473.62     1453.63     18.20 o 
   3   1   0      118.88      127.75      3.77 o 
   4   1   0      656.12      555.53      9.63 o 
   5   1   0     1416.70     1490.42     23.89 o 
   6   1   0       86.19      113.50      5.47 o 
   7   1   0      288.62      271.02      8.65 o 
   8   1   0       90.78      116.08      8.24 o 
   9   1   0      251.13      271.53     18.93 o 
  10   1   0        0.31       34.27     13.31 o 
  11   1   0       84.78       73.20     16.64 o 
   0   2   0     1154.39     1423.81     39.77 o 
   1   2   0      197.08      234.44      8.51 o 
   2   2   0      128.77      126.07      3.60 o 
   3   2   0       27.27       28.46      2.65 o 
   4   2   0      600.97      591.37     11.43 o 
   5   2   0       95.83       95.05      5.65 o 
   6   2   0      275.50      273.57     12.15 o 
   7   2   0       36.23       58.13      7.51 o 
   8   2   0      480.28      520.94     16.18 o 
   9   2   0       57.34      122.40     25.70 o 
  10   2   0      291.45      246.05     21.79 o 
  11   2   0        5.46        2.33     14.47 o 
   1   3   0      770.11      868.11     17.36 o 
   2   3   0      291.01      377.91      7.86 o 
   3   3   0      558.86      539.97     10.04 o 
   4   3   0        1.71       -2.90      5.04 o 
   5   3   0      111.07      123.61      6.73 o 
   6   3   0      121.36      118.53      7.06 o 
   7   3   0      158.29      164.93      9.39 o 
   8   3   0       34.45       61.57     10.79 o 
   9   3   0       18.89       11.15     13.14 o 
  10   3   0      170.59      182.66     20.46 o 
  11   3   0      191.91      170.52     21.79 o 
   0   4   0      510.91      622.96     20.96 o 
   1   4   0      403.35      529.78     10.82 o 
   2   4   0      547.93      724.35     16.03 o 
   3   4   0      100.69      118.46      5.50 o 
   4   4   0      537.03      486.39     10.50 o 
   5   4   0       41.53       44.27      4.95 o 
   6   4   0       46.84       58.46      5.99 o 
   7   4   0        4.30        7.42      8.06 o 
   8   4   0       73.51       80.47      9.34 o 
   9   4   0        7.51       46.56     40.76 o 
  10   4   0       27.87       48.08     16.30 o 
   1   5   0       22.90       23.76      3.97 o 
   2   5   0      376.78      444.02     10.49 o 
   3   5   0      327.23      398.00      9.47 o 
   4   5   0       25.26       19.25      5.90 o 
   5   5   0        4.84       -0.38      5.80 o 
   6   5   0       48.81       65.75     10.71 o 
   7   5   0     1731.90     1586.31     40.38 o 
   8   5   0       30.26       56.51     10.93 o 
   9   5   0       15.76       20.88     10.05 o 
  10   5   0        3.37       -3.83     14.81 o 
   0   6   0      297.53      478.59     21.76 o 
   1   6   0        0.91        1.61      3.49 o 
   2   6   0        6.59        3.60      3.98 o 
   3   6   0        0.01       -0.76      2.94 o 
   4   6   0       29.10       28.92      8.07 o 
   5   6   0        0.86        6.74      7.30 o 
   6   6   0        0.20       37.17     11.28 o 
   7   6   0       22.85       82.34     10.89 o 
   8   6   0      111.36      199.49     19.59 o 
   9   6   0       86.52      140.65     42.34 o 
   1   7   0     1636.68     1821.84     35.99 o 
   2   7   0      708.65      704.89     15.01 o 
   3   7   0      360.57      337.34     11.96 o 
   4   7   0       93.18      100.49      9.04 o 
   5   7   0       13.08       -0.66      7.30 o 
   6   7   0        0.20       -5.98      8.07 o 
   7   7   0      229.40      221.05     17.46 o 
   8   7   0       18.36       25.92     14.46 o 
   9   7   0       48.07      125.10     32.94 o 
   0   8   0      477.04      479.12     25.34 o 
   1   8   0       15.90        6.79      3.96 o 
   2   8   0      847.61      817.29     17.06 o 
   3   8   0      121.00      146.50     14.88 o 
   4   8   0       25.81       20.63      8.25 o 
   5   8   0       18.96       18.96     10.50 o 
   6   8   0       60.82       85.70     14.03 o 
   7   8   0        8.74        0.63     17.73 o 
   8   8   0       49.64      115.95     33.11 o 
   1   9   0      124.43      139.14     14.11 o 
   2   9   0        3.68        3.01      6.21 o 
   3   9   0        0.14      -10.08      6.90 o 
   4   9   0       18.14        8.58      8.97 o 
   5   9   0        8.52        5.37      9.67 o 
   6   9   0       19.41        0.28     11.45 o 
   7   9   0       10.91       19.14     13.75 o 
   0  10   0       35.22       55.74     16.86 o 
   1  10   0       21.50       33.38     15.87 o 
   2  10   0       39.64       38.42      9.92 o 
   3  10   0       60.98       46.90     10.93 o 
   4  10   0        7.81       -5.97     14.20 o 
   5  10   0        0.45        9.80     12.39 o 
   6  10   0       16.32       14.46     12.36 o 
   1  11   0      176.98      247.30     24.13 o 
   2  11   0      231.48      267.37     23.89 o 
   3  11   0        2.36        4.60      9.28 o 
   4  11   0        3.75        1.22     21.97 o 
 -11   1   1       81.19       86.67     16.97 o 
 -10   1   1      179.65      172.85     12.32 o 
  -9   1   1      177.10      162.71     15.06 o 
  -8   1   1      106.62      112.36      7.86 o 
  -7   1   1       62.63       89.90      6.27 o 
  -6   1   1      455.32      469.20     10.08 o 
  -5   1   1     3697.48     3386.35     49.42 o 
  -4   1   1        8.33        6.02      4.50 o 
  -3   1   1       24.20       12.28      2.18 o 
  -2   1   1      132.52      101.22      4.59 o 
  -1   1   1     2956.75     3414.71     40.21 o 
   0   1   1      665.51      760.39     19.85 o 
   1   1   1     1617.91     1728.48     51.75 o 
   2   1   1     4776.12     4504.47     66.05 o 
   3   1   1       12.88       43.09      3.38 o 
   4   1   1      690.12      690.35     11.26 o 
   5   1   1      341.19      355.15      7.15 o 
   6   1   1       65.24       70.37      5.17 o 
   7   1   1        0.00       22.35      4.82 o 
   8   1   1        8.10       15.67      6.51 o 
   9   1   1       99.73      120.32     16.95 o 
  10   1   1      188.54      157.91     11.91 o 
  11   1   1       16.08       27.28     14.97 o 
 -11   2   1       27.18       38.93     15.97 o 
 -10   2   1       16.53       24.29     14.14 o 
  -9   2   1       46.55       72.70     15.14 o 
  -8   2   1       24.04       72.98      9.84 o 
  -7   2   1        4.28        0.15      5.61 o 
  -6   2   1      320.99      299.61     10.11 o 
  -5   2   1      171.45      179.84      7.85 o 
  -4   2   1       84.57       97.84      6.36 o 
  -3   2   1      322.80      323.50      5.63 o 
  -2   2   1       80.92       69.54      3.29 o 
  -1   2   1     1953.96     2104.97     31.86 o 
   0   2   1     1842.47     2127.74     30.66 o 
   1   2   1       69.50       88.43      3.11 o 
   2   2   1       87.57      121.01      4.48 o 
   3   2   1       33.11       35.30      3.34 o 
   4   2   1       30.09       54.53      4.02 o 
   5   2   1      274.47      278.21      8.21 o 
   6   2   1      303.99      290.18     11.07 o 
   7   2   1       11.55       23.01      5.85 o 
   8   2   1     1493.53     1526.39     34.38 o 
   9   2   1      231.92      247.33     29.11 o 
  10   2   1       15.32       42.59     14.64 o 
  11   2   1       41.85       35.43     15.47 o 
 -11   3   1        9.33        3.66     15.31 o 
 -10   3   1      222.07      213.77     21.46 o 
  -8   3   1       54.61       89.00      8.97 o 
  -7   3   1        1.74        4.74      4.67 o 
  -6   3   1        0.06        3.47      4.67 o 
  -5   3   1      168.03      202.29      7.07 o 
  -4   3   1      856.24      907.08     15.00 o 
  -3   3   1      578.32      579.00     10.52 o 
  -2   3   1       43.41       58.80      3.91 o 
  -1   3   1      629.21      720.63     15.86 o 
   0   3   1      174.41      222.29      5.14 o 
   1   3   1      228.98      296.31      8.75 o 
   2   3   1     1847.74     2146.89     33.42 o 
   3   3   1      256.89      362.19     11.46 o 
   4   3   1      266.51      266.73      6.39 o 
   5   3   1       35.59       44.36      5.11 o 
   6   3   1       87.46       97.80      6.93 o 
   7   3   1       95.55      120.94      7.93 o 
   8   3   1      192.87      193.74     12.39 o 
   9   3   1       36.90       30.94     13.31 o 
  10   3   1      135.88      167.19     19.96 o 
  11   3   1       40.34       31.11     16.30 o 
 -10   4   1      116.04      114.46     18.96 o 
  -9   4   1      226.80      254.97     33.69 o 
  -8   4   1        7.97       34.06      7.80 o 
  -7   4   1        0.08        3.19      5.53 o 
  -6   4   1      320.91      320.76      9.63 o 
  -5   4   1       86.75      115.46      6.45 o 
  -4   4   1      380.88      385.45      7.88 o 
  -3   4   1      226.78      260.39      7.10 o 
  -2   4   1        2.59       13.16      3.04 o 
  -1   4   1      770.54      944.23     18.78 o 
   0   4   1      343.95      428.85      9.07 o 
   1   4   1     2728.22     3381.08     60.02 o 
   2   4   1     2984.46     3594.95     52.28 o 
   3   4   1     1403.89     1478.17     29.17 o 
   4   4   1       36.74       36.55      4.22 o 
   5   4   1      204.55      184.88      7.80 o 
   6   4   1      234.67      202.89      7.84 o 
   7   4   1      145.15      160.68      8.26 o 
   8   4   1        3.93       25.85      7.80 o 
   9   4   1       57.11      100.29     33.77 o 
  10   4   1        0.25      -11.48     13.81 o 
  -9   5   1       18.45       44.01     15.00 o 
  -8   5   1       14.03       38.79      9.68 o 
  -7   5   1      185.74      283.78     13.27 o 
  -6   5   1       25.20       37.50      9.17 o 
  -5   5   1      111.57      114.15      9.13 o 
  -4   5   1       16.34       16.86      5.82 o 
  -3   5   1     1204.42     1292.42     20.45 o 
  -2   5   1        0.09        8.35      3.30 o 
  -1   5   1      709.89      735.53     15.48 o 
   0   5   1        1.99       12.29      3.37 o 
   1   5   1      259.24      308.09      8.96 o 
   2   5   1      301.91      332.78      8.18 o 
   3   5   1       60.67       63.17      5.03 o 
   4   5   1       23.56       23.80      5.83 o 
   5   5   1        2.09      -10.96      5.48 o 
   6   5   1      527.97      497.54     17.70 o 
   7   5   1     1689.79     1640.00     41.27 o 
   8   5   1       18.00       38.53     14.01 o 
   9   5   1       14.13       22.04     17.66 o 
  10   5   1        0.79      -18.96     13.64 o 
  -9   6   1       65.32      140.88     48.24 o 
  -8   6   1      776.97      759.94     37.08 o 
  -7   6   1      659.67      615.80     24.13 o 
  -6   6   1       30.56       36.17      9.69 o 
  -5   6   1        0.23        2.13      7.33 o 
  -4   6   1       28.85       51.09      8.42 o 
  -3   6   1        6.50        7.46      3.38 o 
  -2   6   1       57.21       82.28      6.55 o 
  -1   6   1      104.70      109.70      7.46 o 
   0   6   1      339.03      393.52      9.25 o 
   1   6   1      112.47      132.59      7.62 o 
   2   6   1      184.40      235.27      7.62 o 
   3   6   1      116.64      122.19      5.95 o 
   4   6   1      837.42      744.23     18.83 o 
   5   6   1      388.88      319.88     13.94 o 
   6   6   1      943.16      794.48     24.14 o 
   7   6   1       26.27       69.25     14.02 o 
   8   6   1      237.35      243.88     20.76 o 
   9   6   1        2.49       21.60     14.53 o 
  -9   7   1        2.27       22.29     23.62 o 
  -8   7   1       50.48       75.06     29.03 o 
  -7   7   1        1.50       20.07     13.26 o 
  -6   7   1        6.35       20.11      8.84 o 
  -5   7   1       44.85       42.12      9.24 o 
  -4   7   1       12.09       11.19     11.32 o 
  -3   7   1      448.36      411.30     13.90 o 
  -2   7   1      299.51      324.77      9.67 o 
  -1   7   1       12.95        8.65      4.85 o 
   0   7   1       98.22      135.13     10.45 o 
   1   7   1     6127.63     6344.91    137.78 o 
   2   7   1        4.75       -0.19      5.68 o 
   3   7   1        0.27       -5.30      7.22 o 
   4   7   1      205.88      158.36      9.28 o 
   5   7   1        5.08        5.30      7.36 o 
   6   7   1       18.14       15.65     10.83 o 
   7   7   1       58.35       81.49     14.53 o 
   8   7   1       32.76       67.69     16.83 o 
   9   7   1       14.57       19.13     14.86 o 
  -8   8   1        1.07       -2.48     13.28 o 
  -7   8   1       12.30       17.28     13.66 o 
  -6   8   1      152.57      160.54     20.31 o 
  -5   8   1      187.24      177.37     12.28 o 
  -4   8   1      319.85      237.98     12.84 o 
  -3   8   1      191.17      187.55     14.80 o 
  -2   8   1       47.79       71.01      7.84 o 
  -1   8   1      381.15      336.05     18.30 o 
   0   8   1        8.90       -9.35      7.54 o 
   1   8   1      514.59      565.26     22.73 o 
   2   8   1      294.13      310.36     11.92 o 
   3   8   1       93.27      128.19     11.37 o 
   4   8   1       54.81       32.91     10.36 o 
   5   8   1       14.94       19.80     10.16 o 
   6   8   1       42.19       55.39     12.92 o 
   7   8   1        9.11        3.59     11.43 o 
   8   8   1       97.30       94.25     22.96 o 
  -7   9   1       19.74       23.73     14.68 o 
  -6   9   1        0.23       -9.28     10.40 o 
  -5   9   1       19.59       14.63     10.23 o 
  -4   9   1       73.91       72.53     12.21 o 
  -3   9   1        0.04       -3.97      6.68 o 
  -2   9   1       22.57       15.04     11.11 o 
  -1   9   1       35.11       55.22      9.68 o 
   0   9   1        0.01       -7.93      8.07 o 
   1   9   1       12.96        4.94      7.67 o 
   2   9   1       66.51       56.77     15.79 o 
   3   9   1        6.97       -4.21      7.57 o 
   4   9   1       44.17       23.55     10.04 o 
   5   9   1       70.79       75.36     28.70 o 
   6   9   1       43.72       31.27     12.51 o 
   7   9   1        1.79       -6.35     17.96 o 
  -6  10   1       18.94       33.08     18.30 o 
  -5  10   1      106.23      116.29     20.78 o 
  -4  10   1       17.10       -8.46     19.48 o 
  -3  10   1        6.16       -4.08      8.55 o 
  -2  10   1        8.07       15.25      8.08 o 
  -1  10   1       54.03       57.78     10.15 o 
   0  10   1       98.08      138.96     13.60 o 
   1  10   1      267.41      257.64     21.13 o 
   2  10   1       12.82       14.39     16.71 o 
   3  10   1       23.29       10.44      8.93 o 
   4  10   1       11.91       -1.20     15.77 o 
   5  10   1       34.50       31.04     11.76 o 
   6  10   1        1.51       -0.67     12.23 o 
  -4  11   1        3.06       -5.97     24.08 o 
  -3  11   1       25.18        1.38     12.68 o 
  -2  11   1        0.02       23.13     14.71 o 
  -1  11   1      101.69      140.48     39.43 o 
   0  11   1      246.23      295.02     42.34 o 
   1  11   1      218.94      235.38     21.89 o 
   2  11   1       19.79       46.16     20.96 o 
   3  11   1        4.31       -0.65     15.14 o 
   4  11   1       34.93       25.20     12.14 o 
 -11   0   2        0.37      -17.63     12.31 o 
 -10   0   2        0.00       -9.32     11.65 o 
  -9   0   2       16.28       22.62     11.65 o 
  -8   0   2        4.19        9.73     11.98 o 
  -7   0   2      199.08      197.58     11.06 o 
  -6   0   2       75.46       78.64      6.97 o 
  -5   0   2        0.06       12.48      4.51 o 
  -4   0   2     2238.49     2086.01     62.51 o 
  -3   0   2       11.89        1.85      4.09 o 
  -2   0   2       62.65        3.83      1.33 o 
  -1   0   2       14.56       -5.80      2.90 o 
   0   0   2      145.93      184.97      6.90 o 
   1   0   2     6159.28     5760.99    140.44 o 
   2   0   2     8692.02     8089.98    192.55 o 
   3   0   2     1044.05     1045.20     18.07 o 
   4   0   2       82.82       80.32      4.72 o 
   5   0   2      262.94      243.02      7.75 o 
   6   0   2      105.71       95.14      6.76 o 
   7   0   2       25.76       14.46      7.91 o 
   8   0   2       25.13       40.30     20.96 o 
   9   0   2       48.29       70.98     18.30 o 
  10   0   2       32.97       27.95     12.64 o 
  11   0   2        6.03      -10.48     12.81 o 
 -11   1   2       68.07       64.21     16.47 o 
 -10   1   2      184.76      154.43     11.91 o 
  -9   1   2       96.54       99.17     10.04 o 
  -8   1   2       19.23       29.68      5.67 o 
  -7   1   2      136.11      150.09      7.39 o 
  -6   1   2      399.03      433.37     10.28 o 
  -5   1   2      727.20      742.47     13.38 o 
  -4   1   2       31.25       37.98      3.28 o 
  -3   1   2      138.43      150.00      4.23 o 
  -2   1   2     8863.55     9054.63    113.58 o 
  -1   1   2     1115.59     1109.93     13.74 o 
   0   1   2     8680.90     8622.48    359.55 o 
   1   1   2      186.70      227.46     11.36 o 
   2   1   2     1197.79     1231.62     15.74 o 
   3   1   2     2336.26     2244.44     29.69 o 
   4   1   2      182.11      205.83      6.73 o 
   5   1   2      227.02      207.64      5.56 o 
   6   1   2      253.42      245.23      7.12 o 
   7   1   2      215.60      226.46      7.85 o 
   8   1   2      126.74      124.51      8.19 o 
   9   1   2      138.58      153.71     19.92 o 
  10   1   2        6.92       26.12     13.31 o 
  11   1   2        9.24       -2.66     13.81 o 
 -11   2   2      191.47      150.56     20.13 o 
 -10   2   2      164.73      199.13     20.46 o 
  -9   2   2      298.32      282.98     22.13 o 
  -8   2   2       39.79       79.82     10.49 o 
  -7   2   2       44.45       43.62      5.23 o 
  -6   2   2       92.84      116.72      6.87 o 
  -5   2   2        0.33       -0.69      2.91 o 
  -4   2   2      117.80      104.06      4.66 o 
  -3   2   2      456.49      474.16      7.63 o 
  -2   2   2     3548.01     3444.15     43.68 o 
  -1   2   2       79.22       78.31      3.09 o 
   0   2   2     5217.18     5623.41    125.93 o 
   1   2   2       86.94       76.48      3.96 o 
   2   2   2       40.05       58.88      6.51 o 
   3   2   2        0.57        1.78      2.31 o 
   4   2   2      196.47      187.08      5.38 o 
   5   2   2        1.96       -1.08      3.47 o 
   6   2   2      175.34      151.53     10.56 o 
   7   2   2      399.23      380.83     11.15 o 
   8   2   2      605.52      681.07     26.17 o 
   9   2   2      374.36      357.18     19.55 o 
  10   2   2       20.50        1.50     12.81 o 
  11   2   2        2.25        6.65     14.31 o 
 -11   3   2       38.79       45.75     17.30 o 
 -10   3   2      304.25      303.61     24.29 o 
  -9   3   2      183.98      155.38     18.63 o 
  -8   3   2       47.38       57.65     10.41 o 
  -7   3   2       56.23       39.53      6.63 o 
  -6   3   2      100.12      120.96      7.04 o 
  -5   3   2      754.94      720.24     13.66 o 
  -4   3   2      584.08      563.19      9.97 o 
  -3   3   2      570.70      620.52     13.95 o 
  -2   3   2       46.39       67.65      3.07 o 
  -1   3   2      237.24      240.04      7.38 o 
   0   3   2       43.19       58.62      3.94 o 
   1   3   2      550.93      606.56     27.81 o 
   2   3   2      514.52      537.03     13.29 o 
   3   3   2     3200.49     3254.61     76.40 o 
   4   3   2       99.44       96.66      5.77 o 
   5   3   2       72.65       67.80      4.84 o 
   6   3   2      199.45      209.30      8.30 o 
   7   3   2      252.04      204.12     11.12 o 
   8   3   2      352.13      380.01     13.81 o 
   9   3   2       95.61      173.85     17.97 o 
  10   3   2        0.33        4.49     13.81 o 
 -10   4   2       18.07       15.64     15.31 o 
  -9   4   2      408.53      432.39     83.18 o 
  -8   4   2       38.29       48.72      8.41 o 
  -7   4   2       29.75       34.18      6.77 o 
  -6   4   2        6.36        9.39      5.16 o 
  -5   4   2      437.70      426.50     10.56 o 
  -4   4   2        4.69       16.98      3.84 o 
  -3   4   2     1834.09     1876.69     30.85 o 
  -2   4   2      223.10      202.42      5.36 o 
  -1   4   2      139.61      144.29      3.62 o 
   0   4   2      164.44      247.41      7.39 o 
   1   4   2     4553.99     5706.15    135.61 o 
   2   4   2        9.20        7.03      3.09 o 
   3   4   2      720.19      874.53     18.94 o 
   4   4   2       65.11       56.15      5.49 o 
   5   4   2      119.48      108.90      8.65 o 
   6   4   2       68.48       83.83      7.68 o 
   7   4   2      723.37      719.67     16.90 o 
   8   4   2       40.37       55.17     10.29 o 
   9   4   2        0.00       26.66     19.13 o 
  10   4   2       14.10       10.48     14.31 o 
 -10   5   2       64.79      148.80     72.53 o 
  -9   5   2        6.28       48.78     12.51 o 
  -8   5   2      136.62      176.81     17.93 o 
  -7   5   2        6.90       69.81     12.89 o 
  -6   5   2      332.95      329.86     13.52 o 
  -5   5   2       52.41       54.50      7.84 o 
  -4   5   2      148.58      144.39      8.31 o 
  -3   5   2       83.87      103.51      5.49 o 
  -2   5   2       32.58       20.88      2.55 o 
  -1   5   2      845.75     1013.32     18.17 o 
   0   5   2      366.13      371.65     10.68 o 
   1   5   2       84.07      103.65      8.96 o 
   2   5   2       24.46       39.35      3.14 o 
   3   5   2      289.14      279.17      8.30 o 
   4   5   2       43.19       48.27      6.48 o 
   5   5   2        2.38        0.08      5.88 o 
   6   5   2      384.95      418.10     16.06 o 
   7   5   2        0.07      172.28     18.52 o 
   8   5   2      241.51      231.91     16.75 o 
   9   5   2       84.07       96.53     16.71 o 
  10   5   2       66.23       44.09     16.64 o 
  -9   6   2       33.73       70.93     34.35 o 
  -8   6   2       93.93      220.34     20.89 o 
  -7   6   2       84.58      134.10     13.90 o 
  -6   6   2       66.96       95.14     22.31 o 
  -5   6   2        2.01        9.46      7.86 o 
  -4   6   2      964.53      849.97     21.00 o 
  -3   6   2      640.66      606.80     13.03 o 
  -2   6   2       17.12       32.83      4.29 o 
  -1   6   2        0.10        2.10      4.57 o 
   0   6   2       97.72      126.25     11.53 o 
   1   6   2      323.24      384.89     12.86 o 
   2   6   2     1669.78     1809.72     29.72 o 
   3   6   2       53.92       81.98      6.90 o 
   4   6   2       85.64       92.21     10.88 o 
   5   6   2      146.62      158.21     10.78 o 
   6   6   2       62.75      184.79     20.50 o 
   7   6   2       54.57       82.12     14.25 o 
   8   6   2        0.03       16.09     11.32 o 
   9   6   2       23.41       41.68     26.12 o 
  -9   7   2       49.46       92.94     30.86 o 
  -8   7   2        2.36       24.30     32.52 o 
  -7   7   2       22.00       31.48     10.75 o 
  -6   7   2      149.75      149.76     13.79 o 
  -5   7   2       23.98       24.36      8.76 o 
  -4   7   2      592.82      518.74     18.32 o 
  -3   7   2      505.38      499.97     18.64 o 
  -2   7   2       15.55        3.60      5.67 o 
  -1   7   2      918.40      935.27     24.84 o 
   0   7   2        3.45       -9.74      6.40 o 
   1   7   2      581.56      523.88     22.09 o 
   2   7   2      908.29      909.54     19.60 o 
   3   7   2        0.42       -6.34      7.10 o 
   4   7   2      160.04      135.35     13.02 o 
   5   7   2        0.97      -12.97      7.83 o 
   6   7   2        2.32       -2.12      9.91 o 
   7   7   2      153.17      147.14     22.92 o 
   8   7   2       14.16       11.29     11.96 o 
   9   7   2       15.96       28.02     28.36 o 
  -8   8   2        2.24        9.37     32.19 o 
  -7   8   2       59.49       48.66     16.14 o 
  -6   8   2       32.41       21.91     19.71 o 
  -5   8   2      194.97      196.09     12.71 o 
  -4   8   2      106.65      120.49     11.97 o 
  -3   8   2      769.44      639.02     20.54 o 
  -2   8   2        0.34       -3.43      5.86 o 
  -1   8   2       11.22        8.40      8.51 o 
   0   8   2        7.60        3.67      7.85 o 
   1   8   2     1408.23     1354.36     30.03 o 
   2   8   2       30.91       23.88      8.03 o 
   3   8   2      592.47      535.15     21.64 o 
   4   8   2       84.61       83.48     12.12 o 
   5   8   2       89.31       85.68     13.01 o 
   6   8   2       36.66       49.41     12.20 o 
   7   8   2        8.72        5.06     11.77 o 
   8   8   2        4.33        9.86     15.87 o 
  -7   9   2       22.52       37.88     28.03 o 
  -6   9   2        0.05       -9.32     12.12 o 
  -5   9   2       14.91        8.15     10.08 o 
  -4   9   2      226.27      157.98     11.75 o 
  -3   9   2        1.22       -5.32      7.24 o 
  -2   9   2        2.19        4.21      6.77 o 
  -1   9   2      125.13      149.98     12.83 o 
   0   9   2       15.76       16.73      9.12 o 
   1   9   2        2.21        3.95      8.51 o 
   2   9   2      216.44      188.87     19.18 o 
   3   9   2       25.66       32.71     16.58 o 
   4   9   2        8.97       -6.87      7.78 o 
   5   9   2       34.01       38.70     11.42 o 
   6   9   2        6.38        5.40     10.76 o 
   7   9   2       14.36       17.64     12.00 o 
  -6  10   2       16.14       49.74     26.28 o 
  -5  10   2      114.89      112.66     15.44 o 
  -4  10   2        4.25       -4.56     12.13 o 
  -3  10   2        6.28       -6.36     12.28 o 
  -2  10   2        0.10        5.70     11.01 o 
  -1  10   2        0.23       -2.01     12.97 o 
   0  10   2        0.01        3.67      9.63 o 
   1  10   2       14.29        5.12     13.73 o 
   2  10   2       20.13       52.72     18.37 o 
   3  10   2      105.57      109.46     20.35 o 
   4  10   2       11.53       15.09      9.90 o 
   5  10   2      148.59      161.68     23.26 o 
   6  10   2       86.12      111.95     26.70 o 
  -4  11   2        6.77       10.21     23.29 o 
  -3  11   2        1.60        3.60     13.23 o 
  -2  11   2      396.25      440.32     25.18 o 
  -1  11   2       69.36      147.40     40.34 o 
   0  11   2      455.54      550.39     40.84 o 
   1  11   2       18.78       38.55     17.94 o 
   2  11   2       27.21       19.13     18.30 o 
   3  11   2       81.69       82.55     24.91 o 
   4  11   2       38.04       34.04     29.35 o 
 -11   1   3       24.31       42.42     16.14 o 
 -10   1   3       18.62       42.92     14.47 o 
  -9   1   3       16.39       14.32      8.05 o 
  -8   1   3       52.51       65.98      8.05 o 
  -7   1   3      293.42      306.28      8.68 o 
  -6   1   3      232.09      219.96      7.09 o 
  -5   1   3       16.09       25.10      6.27 o 
  -4   1   3      155.65      146.63      4.76 o 
  -3   1   3     1783.98     1815.30     22.50 o 
  -2   1   3      200.34      284.60      7.75 o 
  -1   1   3     1142.89     1067.88     11.76 o 
   0   1   3       56.02       62.77      2.59 o 
   1   1   3      345.40      326.52      7.80 o 
   2   1   3     1053.56      986.04     14.04 o 
   3   1   3     7388.68     6836.71     82.59 o 
   4   1   3     2497.77     2459.43     34.35 o 
   5   1   3      131.17      117.14      4.81 o 
   6   1   3      272.49      269.34      7.46 o 
   7   1   3       94.50       96.37      6.16 o 
   8   1   3      230.70      239.84      9.76 o 
   9   1   3      135.35      156.19     20.15 o 
  10   1   3      171.42      152.73     11.94 o 
  11   1   3        9.55        0.17     13.97 o 
 -11   2   3       71.12       71.53     17.47 o 
 -10   2   3      576.20      603.39     32.44 o 
  -9   2   3       18.21       24.12     13.97 o 
  -8   2   3       98.26      146.78      9.91 o 
  -7   2   3      202.36      217.83      8.71 o 
  -6   2   3        0.04        8.17      4.36 o 
  -5   2   3      100.27      101.69      6.08 o 
  -4   2   3        3.84       -2.05      2.93 o 
  -3   2   3      126.08      135.27      3.80 o 
  -2   2   3      983.55      958.58     16.59 o 
  -1   2   3     1248.00     1355.43     19.64 o 
   0   2   3       75.99       60.69      3.30 o 
   1   2   3       18.00       23.86      3.82 o 
   2   2   3      218.33      267.90      7.74 o 
   3   2   3       21.74       46.80      3.19 o 
   4   2   3      629.09      630.67     10.72 o 
   5   2   3      137.49      136.98      6.62 o 
   6   2   3       38.85       43.82      5.02 o 
   7   2   3       69.09      107.49      7.04 o 
   8   2   3       53.56       84.51     14.14 o 
   9   2   3        7.48       21.29     12.48 o 
  10   2   3       59.21       88.84     16.64 o 
  11   2   3       17.16       15.14     14.81 o 
 -11   3   3        0.00        1.50     14.97 o 
 -10   3   3       76.68       80.85     17.30 o 
  -9   3   3       52.50       81.67     26.87 o 
  -8   3   3       61.40       81.35     11.70 o 
  -7   3   3        2.18        2.68      4.41 o 
  -6   3   3      118.86      117.65      7.11 o 
  -5   3   3       80.58      106.48      5.68 o 
  -4   3   3     1141.29     1142.06     17.99 o 
  -3   3   3       54.22       68.03      3.67 o 
  -2   3   3      211.52      230.17      5.30 o 
  -1   3   3      544.09      600.04     11.08 o 
   0   3   3        0.30        1.85      2.36 o 
   1   3   3      617.99      635.10     18.54 o 
   2   3   3     2002.08     2157.65     80.39 o 
   3   3   3      366.64      373.76      9.96 o 
   4   3   3        0.00       -2.68      3.05 o 
   5   3   3        3.81       -0.35      3.52 o 
   6   3   3      201.47      220.63      8.46 o 
   7   3   3       77.21      102.39      7.59 o 
   8   3   3      593.67      558.99     15.61 o 
   9   3   3       36.29       49.58     14.31 o 
  10   3   3        2.95        3.49     13.48 o 
 -10   4   3        0.46        1.50     14.97 o 
  -9   4   3       96.77       86.01     17.14 o 
  -8   4   3      164.50      155.38     10.61 o 
  -7   4   3       37.49       52.14      7.26 o 
  -6   4   3       52.09       53.56      6.77 o 
  -5   4   3      670.39      601.69     13.62 o 
  -4   4   3      686.49      707.81     12.54 o 
  -3   4   3     1830.48     1786.88     32.30 o 
  -2   4   3      480.16      544.16     10.24 o 
  -1   4   3      443.18      565.41     11.20 o 
   0   4   3       13.81       37.31      4.01 o 
   1   4   3      360.51      436.85     10.60 o 
   2   4   3      901.79      999.74     19.95 o 
   3   4   3      158.35      172.55     11.53 o 
   4   4   3     1192.05     1123.47     25.23 o 
   5   4   3        6.42        7.59      4.86 o 
   6   4   3        0.00       14.06      5.89 o 
   7   4   3      643.28      612.53     16.59 o 
   8   4   3      156.38      169.82     11.20 o 
   9   4   3       58.64       71.53     15.47 o 
  10   4   3        0.85       -7.99     13.64 o 
 -10   5   3        9.68       -0.83     15.64 o 
  -9   5   3      749.60      775.25     44.38 o 
  -8   5   3      354.66      362.25     17.51 o 
  -7   5   3        4.31       54.68      9.02 o 
  -6   5   3      153.52      138.67     10.08 o 
  -5   5   3        5.22        3.88      5.47 o 
  -4   5   3      117.81      121.44      8.32 o 
  -3   5   3      159.23      150.62      6.22 o 
  -2   5   3      216.80      199.08      7.41 o 
  -1   5   3      765.74      861.19     16.76 o 
   0   5   3      144.98      154.12      6.53 o 
   1   5   3     1140.35     1225.27     30.27 o 
   2   5   3       13.90       13.98      2.34 o 
   3   5   3      218.82      183.23      8.25 o 
   4   5   3       12.27       10.21      6.44 o 
   5   5   3      242.40      275.77     10.89 o 
   6   5   3        0.07       21.54      7.54 o 
   7   5   3       61.55       62.90     12.72 o 
   8   5   3       42.42       78.38     13.89 o 
   9   5   3        0.43        2.23     10.60 o 
  10   5   3       34.37       21.63     15.64 o 
  -9   6   3       89.51      142.80     40.34 o 
  -8   6   3      588.80      589.82     32.37 o 
  -7   6   3       33.09       45.13     15.40 o 
  -6   6   3      366.16      317.93     16.85 o 
  -5   6   3      365.69      333.51     16.15 o 
  -4   6   3       11.06       10.80      6.77 o 
  -3   6   3       52.90       77.25      5.83 o 
  -2   6   3      395.01      369.87      8.53 o 
  -1   6   3      455.43      500.04     13.40 o 
   0   6   3       54.20       81.57      7.61 o 
   1   6   3      219.65      263.42     10.59 o 
   2   6   3       13.74        9.61      4.08 o 
   3   6   3      176.21      174.67     10.02 o 
   4   6   3      222.79      226.02     11.22 o 
   5   6   3      333.58      268.10     12.56 o 
   6   6   3     1100.11     1005.65     34.50 o 
   7   6   3      340.58      281.58     18.09 o 
   8   6   3        0.09       -6.66     10.39 o 
   9   6   3        2.50       -2.05     12.60 o 
  -9   7   3       45.58      123.14     62.97 o 
  -8   7   3        2.56       16.06     24.62 o 
  -7   7   3        7.47        8.13     12.89 o 
  -6   7   3      221.57      195.29     14.13 o 
  -5   7   3        3.96        8.48      8.51 o 
  -4   7   3      226.82      221.93     14.34 o 
  -3   7   3     4085.60     3939.47     68.16 o 
  -2   7   3      123.74      155.76     11.88 o 
  -1   7   3       14.97       15.07     10.23 o 
   0   7   3      132.20      170.41      9.90 o 
   1   7   3      409.20      429.38     25.14 o 
   2   7   3      426.33      406.22     11.46 o 
   3   7   3       29.44       23.28      7.94 o 
   4   7   3       74.65       66.22     11.27 o 
   5   7   3        0.39       -4.61      8.18 o 
   6   7   3       26.56       30.97     10.97 o 
   7   7   3        0.60        8.22     11.08 o 
   8   7   3        4.76       10.20     11.66 o 
   9   7   3       11.91       22.30     20.21 o 
  -8   8   3       22.69       31.36     20.21 o 
  -7   8   3        0.59        2.13     13.38 o 
  -6   8   3       33.15       37.97     13.81 o 
  -5   8   3       24.53       33.72     11.85 o 
  -4   8   3       74.22       87.14     12.61 o 
  -3   8   3      243.59      220.96     13.08 o 
  -2   8   3        0.38        8.10      5.46 o 
  -1   8   3      432.75      488.89     16.63 o 
   0   8   3       85.38       87.50     10.93 o 
   1   8   3      220.94      194.87     10.15 o 
   2   8   3      312.77      238.03     20.06 o 
   3   8   3      503.71      448.23     19.27 o 
   4   8   3       81.49       68.24     11.71 o 
   5   8   3       48.05       58.31     12.53 o 
   6   8   3       16.25       24.57     11.39 o 
   7   8   3        7.06       -4.93     10.59 o 
   8   8   3      145.34      166.78     18.17 o 
  -7   9   3       65.95      101.11     36.27 o 
  -6   9   3       70.66       53.61     15.57 o 
  -5   9   3       15.20       14.10     13.72 o 
  -4   9   3       68.78       45.04     10.70 o 
  -3   9   3       20.86       22.30      8.42 o 
  -2   9   3        0.14       -2.08      7.25 o 
  -1   9   3       15.91       17.38      9.36 o 
   0   9   3        8.84       -4.67      8.36 o 
   1   9   3        0.89      -15.24      7.62 o 
   2   9   3       79.65       71.65     17.31 o 
   3   9   3       10.40       -2.33      7.18 o 
   4   9   3        0.59      -20.78     13.82 o 
   5   9   3        0.90        3.18      9.05 o 
   6   9   3       94.25      127.56     16.50 o 
   7   9   3      272.08      250.54     18.54 o 
  -6  10   3       18.90       52.40     27.28 o 
  -5  10   3        7.65       15.52     18.88 o 
  -4  10   3        0.00        0.61     10.85 o 
  -3  10   3      231.26      212.08     16.64 o 
  -2  10   3      138.01      130.45     26.87 o 
  -1  10   3       35.56       43.43     12.16 o 
   0  10   3        2.07       -0.43     13.36 o 
   1  10   3        0.44      -12.97     13.32 o 
   2  10   3        4.10       17.74     16.66 o 
   3  10   3      128.04      138.72     32.90 o 
   4  10   3       58.14       65.27     12.09 o 
   5  10   3       46.60       57.72     12.49 o 
  -4  11   3        0.99       20.91     16.30 o 
  -3  11   3      153.68      154.78     36.27 o 
  -2  11   3       61.29      101.87     39.09 o 
  -1  11   3       96.62      166.53     26.12 o 
   0  11   3       17.93       25.79     16.77 o 
   1  11   3       19.83       12.94     16.74 o 
   2  11   3       63.96       77.99     21.43 o 
   3  11   3       20.65        9.28      8.96 o 
   4  11   3      245.68      208.04     26.84 o 
 -11   0   4        2.01       -1.33     12.98 o 
 -10   0   4       77.24       83.68     14.81 o 
  -9   0   4       21.24       18.30     11.81 o 
  -8   0   4      264.99      235.05     19.01 o 
  -7   0   4      336.03      312.42     11.57 o 
  -6   0   4       87.62       85.10      6.61 o 
  -5   0   4      646.30      658.16     16.37 o 
  -4   0   4      133.80      129.37      6.44 o 
  -3   0   4     2194.72     2001.81     32.15 o 
  -2   0   4   160560.44   157452.95   2566.49 o 
  -1   0   4     6364.53     5535.85     83.83 o 
   0   0   4       10.96       46.09      4.18 o 
   1   0   4     1797.09     1784.49     36.58 o 
   2   0   4      467.23      433.58      8.76 o 
   3   0   4      127.26      150.95      6.50 o 
   4   0   4     1966.08     2046.27     40.81 o 
   5   0   4      361.47      335.96      9.28 o 
   6   0   4      167.36      165.79      7.14 o 
   7   0   4       17.00       28.93      7.86 o 
   8   0   4        0.05        4.20      7.35 o 
   9   0   4        3.12       29.83     25.45 o 
  10   0   4        2.61      -10.81     11.31 o 
  11   0   4       21.30        8.48     12.98 o 
 -11   1   4      113.29      144.73     19.63 o 
 -10   1   4      142.20      139.21     22.38 o 
  -9   1   4       25.50       16.08      8.21 o 
  -8   1   4       13.21       18.11      5.24 o 
  -7   1   4      484.07      480.85     11.52 o 
  -6   1   4      104.63      113.30      5.93 o 
  -5   1   4      258.91      253.27      6.34 o 
  -4   1   4      114.34      107.71      4.25 o 
  -3   1   4     1166.47     1299.46     15.89 o 
  -2   1   4       29.16       41.93      2.52 o 
  -1   1   4     6901.08     7025.53     81.71 o 
   0   1   4     4744.18     4663.20     84.79 o 
   1   1   4      300.94      260.57      4.90 o 
   2   1   4     2427.45     2137.03     27.85 o 
   3   1   4     1618.73     1682.87     25.01 o 
   4   1   4     1361.53     1370.26     19.79 o 
   5   1   4      644.24      629.71     10.44 o 
   6   1   4        2.18        3.03      3.48 o 
   7   1   4      276.11      263.31      8.46 o 
   8   1   4        3.77       17.14      5.36 o 
   9   1   4      157.50      163.40     19.03 o 
  10   1   4       54.47       51.64      9.26 o 
  11   1   4       27.39       25.79     14.47 o 
 -11   2   4        6.89       12.31     15.47 o 
 -10   2   4      353.52      339.04     24.62 o 
  -9   2   4       16.37        8.48     13.48 o 
  -8   2   4       86.13       91.14      9.95 o 
  -7   2   4       11.64       23.09      5.91 o 
  -6   2   4      203.10      189.15      7.25 o 
  -5   2   4      226.03      205.43      7.31 o 
  -4   2   4       43.11       59.75      4.28 o 
  -3   2   4        6.36        6.14      2.25 o 
  -2   2   4      681.63      613.79      8.92 o 
  -1   2   4       79.04       74.30      3.47 o 
   0   2   4      266.91      227.12      8.13 o 
   1   2   4      400.17      364.96      8.70 o 
   2   2   4      413.52      423.47     11.64 o 
   3   2   4      355.99      311.53      6.96 o 
   4   2   4      507.83      501.64      9.56 o 
   5   2   4      114.56      127.12      6.43 o 
   6   2   4      322.77      298.31     12.15 o 
   7   2   4      118.12      144.56      6.68 o 
   8   2   4      828.57      756.89     22.62 o 
   9   2   4       32.96       92.56     45.08 o 
  10   2   4       41.98       24.45     14.47 o 
  11   2   4        0.75      -10.31     13.48 o 
 -11   3   4        6.20       -1.33     15.14 o 
 -10   3   4       25.08       21.63     15.31 o 
  -9   3   4       67.69       93.65     28.61 o 
  -8   3   4       39.99       63.11      7.93 o 
  -7   3   4        7.93       -1.40      4.61 o 
  -6   3   4        6.83        9.80      5.25 o 
  -5   3   4      262.38      221.35      6.37 o 
  -4   3   4      158.27      166.36      5.48 o 
  -3   3   4      501.96      490.15      8.50 o 
  -2   3   4       40.23       41.73      2.79 o 
  -1   3   4     1626.30     1799.60     27.75 o 
   0   3   4       86.06       93.48      3.19 o 
   1   3   4      460.67      497.29     11.11 o 
   2   3   4       10.51       37.08      4.82 o 
   3   3   4      714.17      816.41     17.55 o 
   4   3   4       99.43       88.20      4.98 o 
   5   3   4      510.75      543.78     12.13 o 
   6   3   4       13.46        9.34      4.67 o 
   7   3   4       74.52       80.66      7.22 o 
   8   3   4      508.16      506.44     17.22 o 
   9   3   4      255.49      206.29     19.80 o 
  10   3   4        1.63       -2.00     12.98 o 
 -10   4   4       27.74       31.44     16.30 o 
  -9   4   4       25.85       48.75     29.20 o 
  -8   4   4       31.77       37.65      8.42 o 
  -7   4   4        0.34        0.24      6.91 o 
  -6   4   4      197.21      177.76      8.17 o 
  -5   4   4       89.11       88.12      6.37 o 
  -4   4   4       24.69       20.03      5.44 o 
  -3   4   4      634.94      630.81     18.44 o 
  -2   4   4      210.29      238.67      6.37 o 
  -1   4   4       15.87       17.11      3.23 o 
   0   4   4      795.47      920.92     16.48 o 
   1   4   4        2.51       -0.76      2.03 o 
   2   4   4      495.88      508.07     13.28 o 
   3   4   4      346.44      360.27     16.13 o 
   4   4   4       86.60       78.58     15.24 o 
   5   4   4       14.55       33.20      7.71 o 
   6   4   4      203.92      192.64      9.15 o 
   7   4   4       59.52       92.70      7.82 o 
   8   4   4       49.74       61.63      9.25 o 
   9   4   4        9.02        8.15     12.98 o 
  10   4   4       10.91        6.65     14.47 o 
 -10   5   4       57.56      138.29     73.45 o 
  -9   5   4      640.01      658.01     32.14 o 
  -8   5   4      104.49      139.47     21.24 o 
  -7   5   4        3.04       11.55      8.74 o 
  -6   5   4        5.32        2.53      6.58 o 
  -5   5   4       43.78       37.91      6.60 o 
  -4   5   4      397.67      394.76     12.06 o 
  -3   5   4      194.53      201.56      7.83 o 
  -2   5   4        2.71       25.14      3.19 o 
  -1   5   4        0.37       -5.36      2.68 o 
   0   5   4       50.96       53.49      4.47 o 
   1   5   4      234.01      324.30      8.90 o 
   2   5   4      301.60      304.09      7.06 o 
   3   5   4       11.26       29.07      5.31 o 
   4   5   4        8.99       22.37      7.84 o 
   5   5   4     3074.14     2806.00     62.84 o 
   6   5   4       10.65        1.20      8.99 o 
   7   5   4        9.60       -5.18      9.67 o 
   8   5   4        1.03       -0.81     10.06 o 
   9   5   4        3.92       -5.49      8.25 o 
  10   5   4       89.90       72.20     17.80 o 
  -9   6   4        0.80       82.38     48.33 o 
  -8   6   4       15.41      113.62     30.61 o 
  -7   6   4        0.06       11.52      9.63 o 
  -6   6   4       52.18       44.93     11.29 o 
  -5   6   4        0.72       -5.28      8.11 o 
  -4   6   4        0.51       -6.10      6.13 o 
  -3   6   4      132.65      118.97      9.00 o 
  -2   6   4       54.54       56.44      5.60 o 
  -1   6   4       89.14      115.49     10.46 o 
   0   6   4        0.00       -7.79      3.89 o 
   1   6   4        0.27       -4.48      3.94 o 
   2   6   4        5.49       -0.67      3.93 o 
   3   6   4        6.30       -2.14      3.15 o 
   4   6   4        0.44        3.10      6.71 o 
   5   6   4      101.40       99.04     12.30 o 
   6   6   4      160.63      185.15     25.79 o 
   7   6   4      120.73      159.78     16.03 o 
   8   6   4        0.92        3.52     11.20 o 
   9   6   4        6.22       -1.20     15.42 o 
  -9   7   4       80.88      230.74     30.61 o 
  -8   7   4        0.91       18.72     24.79 o 
  -7   7   4        1.89        4.15     12.49 o 
  -6   7   4        6.88       11.32      9.57 o 
  -5   7   4      135.34      125.74     12.72 o 
  -4   7   4      502.07      439.88     19.04 o 
  -3   7   4     1939.12     1808.32     37.14 o 
  -2   7   4        8.64       12.85      5.46 o 
  -1   7   4      890.96     1051.17     28.02 o 
   0   7   4      486.77      531.38     18.48 o 
   1   7   4      346.44      365.48     12.38 o 
   2   7   4      298.73      281.97     11.00 o 
   3   7   4       25.32        1.44      8.32 o 
   4   7   4        0.60       -4.79      8.50 o 
   5   7   4      450.59      377.40     18.82 o 
   6   7   4        0.79        6.64      9.98 o 
   7   7   4       69.35       81.16     14.67 o 
   8   7   4       11.04        8.18     11.38 o 
  -8   8   4       25.68       67.75     46.91 o 
  -7   8   4        0.87        9.32     13.88 o 
  -6   8   4       30.22       35.05     13.52 o 
  -5   8   4      115.88      125.94     13.11 o 
  -4   8   4      435.25      372.44     23.38 o 
  -3   8   4       25.89       15.30      8.35 o 
  -2   8   4      269.79      228.13     11.24 o 
  -1   8   4      146.43      135.33     10.41 o 
   0   8   4      833.97      894.11     28.31 o 
   1   8   4       52.28       59.20     14.17 o 
   2   8   4       48.18       30.60      6.01 o 
   3   8   4       88.81       82.79     12.16 o 
   4   8   4       30.45       18.62     15.77 o 
   5   8   4        2.25        9.94      4.73 o 
   6   8   4      107.40      135.33     15.20 o 
   7   8   4       18.55       19.31     12.20 o 
   8   8   4       80.85      160.59     25.56 o 
  -7   9   4       22.38       30.79     21.88 o 
  -6   9   4       27.18       37.05     24.21 o 
  -5   9   4        0.21        8.70     11.06 o 
  -4   9   4        2.15       -2.03     10.25 o 
  -3   9   4       97.27       96.17     11.35 o 
  -2   9   4       67.29       64.80      9.06 o 
  -1   9   4       59.06       55.85      8.80 o 
   0   9   4        9.55        8.42      9.95 o 
   1   9   4        8.40       11.79     12.82 o 
   2   9   4        2.07        1.78      7.66 o 
   3   9   4        5.32       -0.89     14.24 o 
   4   9   4       68.79       62.72     11.89 o 
   5   9   4       25.94       23.98     10.80 o 
   6   9   4       64.12       56.86     21.24 o 
   7   9   4       10.23       27.14     22.75 o 
  -6  10   4        2.57       26.85     22.29 o 
  -5  10   4       46.63       60.71     19.71 o 
  -4  10   4       35.81       35.81     13.50 o 
  -3  10   4       21.29       29.15     16.14 o 
  -2  10   4       32.83       67.38     24.95 o 
  -1  10   4       14.96       22.43     11.40 o 
   0  10   4       50.08       70.56     13.45 o 
   1  10   4       49.05       70.63     17.83 o 
   2  10   4       22.34       12.78     16.15 o 
   3  10   4        0.00       -6.19      8.05 o 
   4  10   4       14.79        8.22      9.73 o 
   5  10   4        0.38        6.20     12.89 o 
  -4  11   4      160.91      156.55     28.95 o 
  -3  11   4       87.49      123.10     30.03 o 
  -2  11   4        1.45       33.40     21.79 o 
  -1  11   4      314.58      413.57     37.26 o 
   0  11   4      203.09      227.83     23.41 o 
   1  11   4       14.91       12.80     17.31 o 
   2  11   4        4.02       -0.74     16.37 o 
   3  11   4       16.50        9.23      9.32 o 
 -11   1   5      178.86      145.73     19.63 o 
 -10   1   5       18.74       28.28     14.81 o 
  -9   1   5       26.16       27.11      9.07 o 
  -8   1   5       89.09       96.87      6.81 o 
  -7   1   5      969.93      898.21     15.81 o 
  -6   1   5        1.01       -1.96      3.61 o 
  -5   1   5       17.98       28.86      3.42 o 
  -4   1   5       94.49       89.28      3.73 o 
  -3   1   5     1373.89     1499.07     17.85 o 
  -2   1   5     2657.95     2544.78     25.75 o 
  -1   1   5        5.39        0.50      1.61 o 
   0   1   5     7983.79     8002.30     97.73 o 
   1   1   5       27.72       21.12      2.00 o 
   2   1   5      909.16      927.41     13.00 o 
   3   1   5      223.04      203.98      9.60 o 
   4   1   5        2.77        3.67      2.27 o 
   5   1   5        0.74       15.27      2.65 o 
   6   1   5        4.02        0.72      3.48 o 
   7   1   5      221.87      218.18      8.97 o 
   8   1   5      209.10      166.79      8.56 o 
   9   1   5        8.86       12.71      7.82 o 
  10   1   5       33.54       21.39      8.67 o 
  11   1   5       15.22       26.12     14.81 o 
 -11   2   5       29.32       29.94     16.80 o 
 -10   2   5       33.46       36.27     15.97 o 
  -8   2   5       49.11       74.11     10.48 o 
  -7   2   5      213.52      188.34      8.62 o 
  -6   2   5      130.97      125.69      6.67 o 
  -5   2   5      268.58      283.59      8.49 o 
  -4   2   5       40.93       53.80      3.71 o 
  -3   2   5      495.07      444.50      7.58 o 
  -2   2   5      415.35      433.38      6.47 o 
  -1   2   5       54.22       60.82      3.57 o 
   0   2   5       27.61       37.06      3.03 o 
   1   2   5       23.52       27.49      3.03 o 
   2   2   5        2.16       -1.18      1.87 o 
   3   2   5      359.66      359.03      7.63 o 
   4   2   5      357.75      372.86      7.48 o 
   5   2   5      345.48      325.68      8.72 o 
   6   2   5     2409.12     2111.60     48.84 o 
   7   2   5      644.74      587.00     14.24 o 
   8   2   5       72.38      119.97     13.92 o 
   9   2   5       68.72       35.93     13.31 o 
  10   2   5       49.13       31.61     14.97 o 
 -11   3   5        2.42        3.49     15.64 o 
 -10   3   5        3.65      -17.80     14.47 o 
  -9   3   5        0.55       19.42     35.77 o 
  -8   3   5        1.55        5.39      7.90 o 
  -7   3   5       45.48       43.91      6.13 o 
  -6   3   5      289.93      305.52      8.62 o 
  -5   3   5      191.61      185.67      7.59 o 
  -4   3   5       24.34       22.38      3.52 o 
  -3   3   5      445.78      491.66     12.98 o 
  -2   3   5      126.33      117.70      3.91 o 
  -1   3   5      174.74      189.30      4.99 o 
   0   3   5     1311.56     1461.23     24.99 o 
   1   3   5      197.01      256.26      7.19 o 
   2   3   5      203.58      199.85     11.54 o 
   3   3   5      244.90      309.67      7.55 o 
   4   3   5      169.04      130.35      7.18 o 
   5   3   5      198.19      197.71      9.46 o 
   6   3   5      297.11      274.02     10.35 o 
   7   3   5      347.20      322.96     13.96 o 
   8   3   5      194.97      225.04     11.74 o 
   9   3   5      100.19      104.14     16.47 o 
  10   3   5       22.90       18.13     14.14 o 
  -9   4   5        0.08       21.86     36.68 o 
  -8   4   5       78.41       78.55     16.77 o 
  -7   4   5       46.38       67.03      7.92 o 
  -6   4   5      152.00      163.29      8.12 o 
  -5   4   5       89.61      104.20      6.27 o 
  -4   4   5       41.30       44.25      4.58 o 
  -3   4   5      371.07      368.53      8.06 o 
  -2   4   5       90.94       85.73      4.47 o 
  -1   4   5      944.40     1085.80     19.86 o 
   0   4   5     4906.65     5547.31     87.32 o 
   1   4   5      829.93     1034.46     20.93 o 
   2   4   5        2.76        4.27      2.37 o 
   3   4   5      464.94      454.98     18.43 o 
   4   4   5      153.55      147.57     14.16 o 
   5   4   5      346.90      334.90     12.29 o 
   6   4   5       10.71       29.47      5.86 o 
   7   4   5      192.07      186.33     11.18 o 
   8   4   5        6.30       -0.59      7.02 o 
   9   4   5        0.19       -6.16     12.48 o 
  10   4   5       16.60        9.48     14.97 o 
  -9   5   5       71.19      140.00     68.12 o 
  -8   5   5       28.71       30.30     10.62 o 
  -7   5   5       68.97       75.44     10.06 o 
  -6   5   5       12.55       11.81      6.91 o 
  -5   5   5      409.87      380.25     12.58 o 
  -4   5   5       48.63       56.60      6.83 o 
  -3   5   5       88.72       82.72      5.85 o 
  -2   5   5       25.83       28.29      3.08 o 
  -1   5   5       86.37       67.76      9.65 o 
   0   5   5      345.26      411.81     11.14 o 
   1   5   5       26.30       31.77      4.27 o 
   2   5   5       26.72       37.63      3.23 o 
   3   5   5       91.72      119.90     15.31 o 
   4   5   5      433.62      388.51     19.13 o 
   5   5   5     3356.32     3182.27    105.05 o 
   6   5   5       56.38       43.03     11.18 o 
   7   5   5        8.89      -10.00      9.37 o 
   8   5   5        4.30        9.86      9.83 o 
   9   5   5        0.00        0.60      8.58 o 
  10   5   5       19.38      -13.14     14.64 o 
  -9   6   5      529.53      592.98     34.52 o 
  -8   6   5       36.20       84.95     19.30 o 
  -7   6   5       35.57       28.75     14.21 o 
  -6   6   5       16.42       14.03     10.12 o 
  -5   6   5       34.40       26.12      9.74 o 
  -4   6   5      298.60      275.48     10.87 o 
  -3   6   5       36.37       68.24      7.36 o 
  -2   6   5      349.14      353.69      9.38 o 
  -1   6   5       73.83       91.32     13.68 o 
   0   6   5      118.26      129.18     11.50 o 
   1   6   5       14.52       16.12      5.15 o 
   2   6   5      521.40      501.82     14.70 o 
   3   6   5     1004.75      846.73     18.53 o 
   4   6   5      652.21      491.61     23.02 o 
   5   6   5       14.43       49.89     15.53 o 
   6   6   5      318.05      302.50     17.68 o 
   7   6   5       87.07       93.89     14.60 o 
   8   6   5        8.95        7.18     11.27 o 
   9   6   5        1.81        8.62     19.52 o 
  -9   7   5       15.25       45.56     51.24 o 
  -8   7   5        0.12       32.58     23.29 o 
  -7   7   5        1.18       -0.97     12.52 o 
  -6   7   5       13.54       24.15     11.16 o 
  -5   7   5      143.89      123.91     14.04 o 
  -4   7   5      274.10      226.36     14.23 o 
  -3   7   5       29.96       28.98      7.12 o 
  -2   7   5      675.53      625.90     18.71 o 
  -1   7   5     4118.84     4236.32    107.23 o 
   0   7   5       98.89       93.18     15.08 o 
   1   7   5       43.47       44.43      6.95 o 
   2   7   5      121.49      100.42      8.57 o 
   3   7   5        8.43       10.32     10.25 o 
   4   7   5       83.08       71.48      7.13 o 
   5   7   5      190.30      175.27     29.36 o 
   6   7   5      124.42      151.42     16.23 o 
   7   7   5        4.18       -1.74      9.90 o 
   8   7   5        9.49        9.79     13.30 o 
  -8   8   5       76.33      136.40     52.15 o 
  -7   8   5       34.08       45.88     16.68 o 
  -6   8   5      150.88      180.65     19.88 o 
  -5   8   5      113.20      148.21     36.93 o 
  -4   8   5       39.87       38.13     10.70 o 
  -3   8   5      195.94      172.46     12.70 o 
  -2   8   5        1.34       10.23      5.32 o 
  -1   8   5      542.04      607.90     22.25 o 
   0   8   5      872.15      918.58     29.19 o 
   1   8   5       73.19       92.00     10.38 o 
   2   8   5      124.44      108.59     14.21 o 
   3   8   5       28.46       20.30     10.90 o 
   4   8   5        8.34       -3.97     13.44 o 
   5   8   5        3.20        2.88      4.73 o 
   6   8   5      113.61      104.42     20.46 o 
   7   8   5       16.29       22.26     14.27 o 
   8   8   5        0.64       14.37     17.94 o 
  -7   9   5       29.09       44.11     28.86 o 
  -6   9   5       50.19       75.67     27.28 o 
  -5   9   5        3.07       15.34     12.24 o 
  -4   9   5       24.31       13.19     15.55 o 
  -3   9   5       25.49       38.87     17.80 o 
  -2   9   5        1.15       -0.64      5.36 o 
  -1   9   5        6.56        7.90      8.61 o 
   0   9   5       48.76       53.30      9.76 o 
   1   9   5        7.85       -5.62     12.97 o 
   2   9   5       46.23       23.92      8.31 o 
   3   9   5       37.70       31.80     16.43 o 
   4   9   5      120.85      105.90     21.02 o 
   5   9   5        7.24        5.69      9.62 o 
   6   9   5      126.64      169.10     18.09 o 
   7   9   5        8.52        6.79      6.13 o 
  -5  10   5       21.14       32.25     14.10 o 
  -4  10   5        6.38        9.59     15.47 o 
  -3  10   5       51.84       54.83     23.21 o 
  -2  10   5       61.83       57.00     17.05 o 
  -1  10   5      284.94      289.64     14.00 o 
   0  10   5       66.15       99.79     10.60 o 
   1  10   5       12.21        7.14      7.80 o 
   2  10   5        0.01       -6.94      7.71 o 
   3  10   5       51.89       34.35     18.21 o 
   4  10   5       20.53       67.43     20.53 o 
   5  10   5       33.02       37.01     12.37 o 
  -3  11   5       26.56       48.58     14.35 o 
  -2  11   5      427.24      486.65     37.68 o 
  -1  11   5      108.13       89.50     18.63 o 
   0  11   5       83.04      117.01     20.80 o 
   1  11   5        1.76        7.04     16.12 o 
   2  11   5       72.43      104.07     22.22 o 
   3  11   5       54.89       62.61     15.66 o 
 -11   0   6       34.28       36.60     14.47 o 
 -10   0   6        3.37        0.83     12.48 o 
  -9   0   6       81.63       81.85     14.31 o 
  -8   0   6        7.20       10.04      9.53 o 
  -7   0   6       22.28       10.97      6.99 o 
  -6   0   6      101.89      110.45      7.71 o 
  -5   0   6      201.83      136.04      6.89 o 
  -4   0   6      300.10      447.51     27.78 o 
  -3   0   6        7.72       -2.42      2.77 o 
  -2   0   6     2140.47     2403.60     34.70 o 
  -1   0   6    13108.61    13676.01    212.82 o 
   0   0   6     3856.88     3696.28     66.92 o 
   1   0   6     2764.72     2404.11     44.14 o 
   2   0   6      105.80      106.89      4.79 o 
   3   0   6      243.22      255.14     20.43 o 
   4   0   6      230.67      215.98     10.81 o 
   5   0   6       40.73       22.94      4.97 o 
   6   0   6        4.01        1.29      4.61 o 
   7   0   6      295.47      257.71     13.52 o 
   8   0   6       11.13       11.83      7.82 o 
   9   0   6        0.00       -4.16     10.98 o 
  10   0   6       94.90       69.54     14.64 o 
 -11   1   6       16.32       -4.33     14.81 o 
 -10   1   6        0.00      -17.14     12.98 o 
  -9   1   6       33.03       17.85     12.64 o 
  -8   1   6      226.84      221.51      8.38 o 
  -7   1   6       79.81      103.47      5.92 o 
  -6   1   6        1.48       -3.58      3.62 o 
  -5   1   6        2.05        0.30      2.99 o 
  -4   1   6     2203.59     2248.54     29.21 o 
  -3   1   6     1343.34     1242.95     14.74 o 
  -2   1   6     3812.73     3872.98     39.49 o 
  -1   1   6        0.97       -1.74      1.51 o 
   0   1   6     1497.22     1464.68     17.73 o 
   1   1   6     1202.61     1230.07     17.16 o 
   2   1   6       11.31       14.58      2.13 o 
   3   1   6       23.15       52.21      6.42 o 
   4   1   6      748.33      730.49     12.07 o 
   5   1   6      175.68      193.11      5.89 o 
   6   1   6       34.19       30.79      4.29 o 
   7   1   6      109.03      118.66      7.26 o 
   8   1   6       34.80       50.03      7.31 o 
   9   1   6       35.30       16.54      7.91 o 
  10   1   6        1.15       -8.12      8.01 o 
 -11   2   6      161.43      146.06     21.29 o 
 -10   2   6       21.40       14.64     15.47 o 
  -9   2   6       60.13      108.63     17.63 o 
  -8   2   6       39.94       85.77     11.33 o 
  -7   2   6       24.52       20.61      5.86 o 
  -6   2   6       76.15       68.06      5.44 o 
  -5   2   6      226.96      220.12      8.27 o 
  -4   2   6      644.80      612.16     10.78 o 
  -3   2   6       15.47       44.27      3.51 o 
  -2   2   6     1899.17     1848.76     22.64 o 
  -1   2   6       49.22       65.60      2.97 o 
   0   2   6        2.71        5.28      1.88 o 
   1   2   6       16.08       15.26      2.40 o 
   2   2   6      494.96      504.17     10.56 o 
   3   2   6        0.58       -0.28      1.97 o 
   4   2   6      542.70      523.95      9.46 o 
   5   2   6      155.44      143.12      6.51 o 
   6   2   6     1510.08     1428.90     29.82 o 
   7   2   6      369.35      328.33      8.64 o 
   8   2   6      139.48      135.96     11.82 o 
   9   2   6        0.26        6.49     12.14 o 
  10   2   6        8.30       10.15     13.81 o 
 -10   3   6        6.66       -8.12     12.73 o 
  -9   3   6       20.86       35.55     22.29 o 
  -8   3   6       32.34       45.50     13.08 o 
  -7   3   6      126.49      137.31      7.02 o 
  -6   3   6      375.67      389.70      9.31 o 
  -5   3   6      225.85      210.28      6.51 o 
  -4   3   6        0.03        2.75      3.46 o 
  -3   3   6       45.37       57.21      3.67 o 
  -2   3   6        5.70       -2.29      1.99 o 
  -1   3   6      899.95      879.78     15.05 o 
   0   3   6        0.68       -1.25      1.67 o 
   1   3   6     5515.78     5891.70    120.54 o 
   2   3   6        2.16        3.01      2.48 o 
   3   3   6       36.94       41.87      7.83 o 
   4   3   6      342.29      388.48      9.59 o 
   5   3   6       96.49       88.11      6.51 o 
   6   3   6      532.27      524.81     14.40 o 
   7   3   6      199.19      206.03     14.99 o 
   8   3   6       27.09       43.39      9.45 o 
   9   3   6        0.52       -2.66     12.14 o 
  10   3   6       44.44       47.58     16.14 o 
 -10   4   6        6.66       32.86     33.44 o 
  -9   4   6       12.84       18.78     39.76 o 
  -8   4   6        0.06       -3.62      8.12 o 
  -7   4   6      120.77      121.22      9.11 o 
  -6   4   6        0.29       -4.29      5.14 o 
  -5   4   6      589.82      556.67     12.36 o 
  -4   4   6       40.47       33.18      5.19 o 
  -3   4   6      282.90      245.75      6.44 o 
  -2   4   6        3.99       -1.10      2.31 o 
  -1   4   6     3438.84     3661.75     60.56 o 
   0   4   6       16.15       18.40      3.60 o 
   1   4   6      697.73      837.82     21.38 o 
   2   4   6      155.43      144.44      5.85 o 
   3   4   6      265.11      196.47     22.46 o 
   4   4   6       27.53       38.19      6.72 o 
   5   4   6     1203.28     1033.80     27.27 o 
   6   4   6       83.94       86.81      8.85 o 
   7   4   6        0.30        2.03      6.52 o 
   8   4   6        5.79        9.30      7.67 o 
   9   4   6       33.02       18.80     13.81 o 
  10   4   6       29.01       10.98     14.81 o 
  -9   5   6       47.81       55.71     41.59 o 
  -8   5   6      275.42      256.36     16.17 o 
  -7   5   6        2.13        3.48      7.16 o 
  -6   5   6      117.95      120.94     10.88 o 
  -5   5   6        4.22        7.44      5.55 o 
  -4   5   6        2.86       -2.31      4.43 o 
  -3   5   6      222.20      210.63      9.36 o 
  -2   5   6      228.97      192.98      7.29 o 
  -1   5   6        8.43       13.01      2.45 o 
   0   5   6        9.93       11.71      3.42 o 
   1   5   6      165.20      163.98      5.27 o 
   2   5   6      161.15      180.53      6.57 o 
   3   5   6        4.77       -6.14      3.23 o 
   4   5   6      645.46      640.84     25.48 o 
   6   5   6      681.85      601.82     24.04 o 
   7   5   6      159.78      159.33     14.95 o 
   8   5   6      157.22      192.05     16.44 o 
   9   5   6       21.52       38.16     16.92 o 
  -9   6   6       37.42       91.67     42.59 o 
  -8   6   6       31.18       45.45     17.79 o 
  -7   6   6        0.36        7.96     28.45 o 
  -6   6   6      303.03      264.59     16.26 o 
  -5   6   6      498.05      421.59     19.14 o 
  -4   6   6        8.95       -5.07      6.10 o 
  -3   6   6        2.84        5.37      6.09 o 
  -2   6   6       33.93       35.04      4.84 o 
  -1   6   6       35.00       29.96      5.43 o 
   0   6   6     1082.73     1115.98     34.39 o 
   1   6   6      145.64      134.52      7.65 o 
   2   6   6       52.18       56.49      7.98 o 
   3   6   6      179.32      139.55     11.90 o 
   4   6   6       35.10       37.04     11.13 o 
   5   6   6       52.47       97.92     17.88 o 
   6   6   6       25.11       18.76     10.31 o 
   7   6   6       84.91       81.03     14.13 o 
   8   6   6        1.58        6.51     11.08 o 
   9   6   6       31.27       84.14     27.75 o 
  -9   7   6       58.53      157.87     33.77 o 
  -8   7   6       67.20      109.06     21.55 o 
  -7   7   6       51.96       75.60     25.37 o 
  -6   7   6      261.53      243.60     29.86 o 
  -5   7   6      258.07      292.47     24.27 o 
  -4   7   6       76.44      108.67     13.10 o 
  -3   7   6      473.42      428.06     19.98 o 
  -2   7   6       11.49       -0.69      9.10 o 
  -1   7   6      396.93      406.88     19.99 o 
   0   7   6      844.73      817.07     26.70 o 
   1   7   6       24.22       19.83      6.15 o 
   2   7   6       63.78       65.44      8.24 o 
   3   7   6        0.80       -7.03      5.49 o 
   4   7   6       27.76       30.44      5.77 o 
   5   7   6      346.49      257.57     11.86 o 
   6   7   6       27.01       26.21     11.12 o 
   7   7   6       25.79       21.03     12.02 o 
   8   7   6        0.47        2.22     11.14 o 
  -8   8   6        4.52       28.90     36.77 o 
  -7   8   6       44.84       78.42     18.92 o 
  -6   8   6       72.65       93.70     18.26 o 
  -5   8   6      365.61      313.74     22.29 o 
  -4   8   6       33.60       24.84     10.72 o 
  -3   8   6       46.74       53.81      9.43 o 
  -2   8   6        0.27       -0.14      7.14 o 
  -1   8   6     1574.66     1573.35     47.27 o 
   0   8   6       51.25       65.06     13.13 o 
   1   8   6      966.39      825.06     27.12 o 
   2   8   6       99.87       83.09     17.63 o 
   3   8   6       75.06       67.27     17.47 o 
   4   8   6       54.70       68.29     17.47 o 
   5   8   6        0.58       -0.95      7.82 o 
   6   8   6        1.51        0.28      5.24 o 
   7   8   6       57.10       57.67     14.38 o 
  -7   9   6        1.08       -8.82     16.30 o 
  -6   9   6      136.34      160.49     30.36 o 
  -5   9   6        9.48       23.80     13.38 o 
  -4   9   6        0.05       13.85     11.98 o 
  -3   9   6      108.56      101.10     15.72 o 
  -2   9   6       14.59       13.62      9.30 o 
  -1   9   6       18.44       32.17     10.07 o 
   0   9   6      176.04      166.95     11.91 o 
   1   9   6       10.43        1.99      9.00 o 
   2   9   6       20.73       19.02      8.11 o 
   3   9   6       23.37       18.65     15.47 o 
   4   9   6        7.66       -8.28     14.61 o 
   5   9   6       16.51        4.35      9.38 o 
   6   9   6       76.26      107.95     15.78 o 
  -5  10   6        1.04       16.51     19.05 o 
  -4  10   6        0.91        8.49     28.20 o 
  -3  10   6        3.86        7.91     20.30 o 
  -2  10   6        0.45       -1.30     20.46 o 
  -1  10   6       21.99       27.70     11.70 o 
   0  10   6       43.49       64.41     17.61 o 
   1  10   6       84.41       96.82     13.68 o 
   2  10   6        0.47       -3.11      8.00 o 
   3  10   6      124.13      184.99     24.89 o 
   4  10   6      214.73      216.94     15.07 o 
   5  10   6        1.73       -0.05      9.53 o 
  -3  11   6       55.99      101.00     47.75 o 
  -2  11   6      392.97      465.66     61.47 o 
  -1  11   6       27.01      100.98     24.62 o 
   0  11   6       24.07       15.41     10.06 o 
   1  11   6      202.48      177.94     19.32 o 
   2  11   6        5.07        5.63      8.32 o 
   3  11   6        8.98        1.21     28.36 o 
 -11   1   7       30.18       49.08     16.80 o 
 -10   1   7        8.46        1.16     13.97 o 
  -9   1   7      162.92      156.27     11.75 o 
  -8   1   7       34.97       42.16      5.89 o 
  -7   1   7        1.69        2.60      4.36 o 
  -6   1   7        2.01        1.76      3.84 o 
  -5   1   7      387.58      444.22      9.24 o 
  -4   1   7      238.77      277.03      7.22 o 
  -3   1   7      143.77      135.51      3.98 o 
  -2   1   7        8.17        4.39      1.91 o 
  -1   1   7      150.13      116.39      3.96 o 
   0   1   7     1460.79     1256.36     16.27 o 
   1   1   7     4004.53     3975.43     54.72 o 
   2   1   7     4447.72     4575.79     64.53 o 
   3   1   7      140.33      124.97      4.77 o 
   4   1   7      351.85      331.39      7.13 o 
   5   1   7       24.94       18.58      4.03 o 
   6   1   7      174.39      148.29      6.15 o 
   7   1   7      102.62       89.34      8.26 o 
   8   1   7      538.26      455.70     13.26 o 
   9   1   7       23.71       22.27      8.24 o 
  10   1   7        4.39       -2.22      8.35 o 
 -11   2   7       31.73       16.14     16.14 o 
 -10   2   7       24.56      -10.31     14.97 o 
  -9   2   7       83.98       78.85     16.47 o 
  -8   2   7       13.32       18.52      9.16 o 
  -7   2   7       60.06       73.31      7.16 o 
  -6   2   7       81.22       92.90      5.86 o 
  -5   2   7       56.52       64.21      4.76 o 
  -4   2   7       62.25       93.69      5.15 o 
  -3   2   7      468.83      419.30      7.64 o 
  -2   2   7       66.98       86.06      3.42 o 
  -1   2   7       16.58       19.62      2.48 o 
   0   2   7      305.59      286.65      6.72 o 
   1   2   7       59.64       54.97      2.69 o 
   2   2   7      143.39      141.65      4.73 o 
   3   2   7      666.83      655.39     12.50 o 
   4   2   7      226.41      213.97      6.10 o 
   5   2   7       48.28       60.58      5.67 o 
   6   2   7       70.97       76.69      6.70 o 
   7   2   7       20.52       46.56      6.62 o 
   8   2   7       86.66       90.83     15.14 o 
   9   2   7       50.23       53.90     14.47 o 
  10   2   7       18.81        8.82     14.14 o 
 -10   3   7       30.37       16.83     10.03 o 
  -9   3   7        0.65       -3.54     15.87 o 
  -8   3   7       68.23       65.19      9.00 o 
  -7   3   7       15.81       12.54      4.94 o 
  -6   3   7      488.94      455.75     10.70 o 
  -5   3   7        6.18        2.14      3.71 o 
  -4   3   7       60.25       69.07      5.15 o 
  -3   3   7      259.99      241.07      6.35 o 
  -2   3   7        2.43        0.35      2.10 o 
  -1   3   7      280.99      270.08      5.83 o 
   0   3   7     1586.76     1812.32     73.18 o 
   1   3   7      442.75      438.58     10.96 o 
   2   3   7       27.73       24.93      3.70 o 
   3   3   7       65.92       82.74      5.33 o 
   4   3   7      181.95      188.84      9.70 o 
   5   3   7      265.97      262.84     17.26 o 
   6   3   7     1488.89     1416.19     31.11 o 
   7   3   7       86.22       33.80     21.42 o 
   8   3   7        0.00       -4.16     11.31 o 
   9   3   7       82.41       74.20     15.80 o 
  10   3   7        2.36        5.32     14.47 o 
 -10   4   7       76.13      197.14     30.11 o 
  -9   4   7        3.59       28.32     45.00 o 
  -8   4   7       31.82       11.47      9.14 o 
  -7   4   7      228.52      229.46     10.79 o 
  -6   4   7      108.55      102.48      7.56 o 
  -5   4   7      904.02      755.36     15.27 o 
  -4   4   7      186.45      197.33      7.04 o 
  -3   4   7       49.00       66.40      4.61 o 
  -2   4   7        0.15       -1.83      2.27 o 
  -1   4   7      482.57      521.90     16.49 o 
   0   4   7     1046.92     1176.56     19.94 o 
   1   4   7      804.88      923.08     24.45 o 
   2   4   7     1839.95     1678.81     33.46 o 
   3   4   7      182.34      157.16      7.50 o 
   4   4   7        5.10       30.28     16.80 o 
   5   4   7     1110.73     1026.67     33.73 o 
   6   4   7      103.29      110.22     10.88 o 
   7   4   7       98.43       91.09      9.58 o 
   8   4   7       13.52       10.27      7.87 o 
   9   4   7        0.08       -8.48     12.64 o 
  10   4   7       15.45        4.33     14.31 o 
 -10   5   7      225.51      267.52     62.38 o 
  -9   5   7       20.33       14.81     23.71 o 
  -8   5   7      146.53      156.49     21.08 o 
  -7   5   7        1.21       -4.03      8.60 o 
  -6   5   7       11.22       11.74      7.15 o 
  -5   5   7       63.03       73.65      7.08 o 
  -4   5   7      355.56      337.88     10.48 o 
  -3   5   7      220.86      177.48      9.69 o 
  -2   5   7      128.05      124.85      7.35 o 
  -1   5   7      352.65      343.17     10.02 o 
   0   5   7       47.54       44.78      4.40 o 
   1   5   7      246.55      221.44      7.30 o 
   2   5   7        7.72       14.86      3.63 o 
   3   5   7      139.43      121.20      7.33 o 
   4   5   7        1.71      111.46     23.79 o 
   5   5   7      212.69      177.51     27.78 o 
   6   5   7       17.15       15.39     13.55 o 
   7   5   7       44.41       62.05     12.71 o 
   8   5   7       19.12       36.58     11.94 o 
   9   5   7       83.99       96.99     18.63 o 
  -9   6   7        0.00       23.40     39.09 o 
  -8   6   7       56.61       74.50     22.21 o 
  -7   6   7      211.07      223.90     20.77 o 
  -6   6   7       37.83       32.07     12.70 o 
  -5   6   7       62.12       61.97     11.81 o 
  -4   6   7      455.82      462.60     16.75 o 
  -3   6   7      390.44      346.38     15.37 o 
  -2   6   7      195.01      165.41     10.07 o 
  -1   6   7      153.35      150.19      5.92 o 
   0   6   7      273.71      250.43     11.41 o 
   1   6   7      363.61      341.57     11.71 o 
   2   6   7      190.32      184.78      6.49 o 
   3   6   7       76.41       43.52      6.87 o 
   4   6   7      682.62      578.46     34.52 o 
   5   6   7      681.08      541.17     43.09 o 
   6   6   7       13.15        7.45     13.79 o 
   7   6   7        1.01       -9.88      9.77 o 
   8   6   7        9.04       21.31     12.43 o 
   9   6   7        0.16       14.74     24.65 o 
  -8   7   7       99.88      118.62     32.27 o 
  -7   7   7       31.96       48.25     25.45 o 
  -6   7   7      213.27      225.28     31.11 o 
  -5   7   7     1450.46     1398.73     57.60 o 
  -4   7   7      313.43      275.29     15.80 o 
  -3   7   7        0.70        6.59     10.28 o 
  -2   7   7       91.31      113.00     11.48 o 
  -1   7   7       64.34       57.44     10.13 o 
   0   7   7      821.51      735.09     24.82 o 
   1   7   7       25.25       16.90      6.07 o 
   2   7   7       77.98       76.46      8.92 o 
   3   7   7       12.10        2.17      3.40 o 
   4   7   7        7.96       15.94      9.07 o 
   5   7   7        8.98        5.39      5.37 o 
   6   7   7       10.34       18.06     10.59 o 
   7   7   7       68.12       72.75     14.37 o 
   8   7   7       18.58       17.10     12.60 o 
  -8   8   7       28.01       44.96     46.00 o 
  -7   8   7        2.49       21.56     21.88 o 
  -6   8   7       27.56       25.85     15.10 o 
  -5   8   7       99.16      119.95     19.13 o 
  -4   8   7       24.51       26.84     12.49 o 
  -3   8   7      227.07      290.26     17.26 o 
  -2   8   7       93.87      108.47     11.23 o 
  -1   8   7      265.18      262.30     14.99 o 
   0   8   7      162.45      125.66     20.77 o 
   1   8   7      514.75      433.76     23.24 o 
   2   8   7        0.11        0.12      8.20 o 
   3   8   7       25.00       15.26      9.81 o 
   4   8   7       77.69       85.54     22.04 o 
   5   8   7        8.49        1.50      6.67 o 
   6   8   7      144.66      126.45     18.96 o 
   7   8   7       23.02       20.90      7.04 o 
  -7   9   7       28.28       63.29     54.40 o 
  -6   9   7       77.88       80.47     23.79 o 
  -5   9   7       20.35       47.53     41.76 o 
  -4   9   7        3.80       -0.38     10.46 o 
  -3   9   7        0.81        2.22     10.95 o 
  -2   9   7        8.96       11.73      9.53 o 
  -1   9   7        4.90       15.21     12.60 o 
   0   9   7       70.06       59.72     10.15 o 
   1   9   7        0.87        7.43      9.23 o 
   2   9   7        0.09       -3.81      8.41 o 
   3   9   7       62.29       77.57     18.17 o 
   4   9   7       34.26       22.71     15.94 o 
   5   9   7      414.06      369.23     28.53 o 
   6   9   7      161.65      160.31     15.67 o 
  -5  10   7      134.11      149.06     40.01 o 
  -4  10   7      144.63      153.67     31.03 o 
  -3  10   7        5.13        8.67     27.87 o 
  -2  10   7        0.03        4.54     23.21 o 
  -1  10   7        2.37       10.29     15.09 o 
   0  10   7        0.78       -5.61      9.50 o 
   1  10   7       50.78       60.86     11.12 o 
   2  10   7      120.68      117.14     28.24 o 
   3  10   7       46.87       57.53     24.37 o 
   4  10   7       20.57       17.00     17.69 o 
   5  10   7       54.12       45.71     12.81 o 
  -2  11   7       31.86       13.31     15.47 o 
  -1  11   7        0.06       -5.55      9.74 o 
   0  11   7      124.80      132.44     19.17 o 
   1  11   7       61.96       62.02     11.62 o 
   2  11   7      342.52      334.24     20.34 o 
 -11   0   8       14.49       -8.15     12.98 o 
 -10   0   8      165.29      153.22     18.30 o 
  -9   0   8       55.60       53.57     13.97 o 
  -8   0   8      118.17      139.73     11.09 o 
  -7   0   8      157.35      150.17     10.29 o 
  -6   0   8        0.15        6.57      6.34 o 
  -5   0   8     1350.95     1358.23     26.41 o 
  -4   0   8    28076.04    28597.13    465.94 o 
  -3   0   8     3386.33     2993.45     46.56 o 
  -2   0   8      135.39      111.89      5.02 o 
  -1   0   8     1023.22     1112.67     17.54 o 
   0   0   8       43.29       62.86      3.32 o 
   1   0   8        8.23       11.21      2.33 o 
   2   0   8     5676.84     5869.65    103.66 o 
   3   0   8      193.47      162.13      7.06 o 
   4   0   8      459.35      425.14     24.70 o 
   5   0   8       23.23       19.55      5.38 o 
   6   0   8        6.46        2.37      6.46 o 
   7   0   8       49.85       69.05      9.09 o 
   8   0   8       83.39       79.06     21.13 o 
   9   0   8       47.85       46.91     13.48 o 
  10   0   8       16.33       12.48     12.81 o 
 -11   1   8        6.58      -14.97     14.31 o 
 -10   1   8       28.66       18.47     15.14 o 
  -9   1   8      131.82      110.27     10.89 o 
  -8   1   8       48.61       54.61      6.46 o 
  -7   1   8      177.88      187.24      7.63 o 
  -6   1   8       38.55       50.44      5.01 o 
  -5   1   8      322.56      339.47      7.73 o 
  -4   1   8       20.12       25.64      3.46 o 
  -3   1   8     4150.86     4171.49     44.68 o 
  -2   1   8     1380.95     1380.69     16.04 o 
  -1   1   8      438.59      359.00      9.82 o 
   0   1   8     1017.57      915.61     12.55 o 
   1   1   8      369.06      396.00      7.12 o 
   2   1   8     2734.33     2822.42     39.84 o 
   3   1   8      517.40      580.46     10.78 o 
   4   1   8        5.14        9.33      2.82 o 
   5   1   8      146.12      141.58      6.48 o 
   6   1   8        1.34       -0.92      4.76 o 
   7   1   8      220.28      191.94      9.87 o 
   8   1   8      113.32      115.22     10.58 o 
   9   1   8       15.59        8.94      7.86 o 
  10   1   8       55.59       73.86     17.14 o 
 -10   2   8       22.11        6.65     15.31 o 
  -9   2   8        0.24       -4.59     19.30 o 
  -8   2   8       53.25       77.56      9.20 o 
  -7   2   8      124.76      122.55      7.23 o 
  -6   2   8       83.23      107.96      7.19 o 
  -5   2   8       59.62       87.98      4.88 o 
  -4   2   8      131.91      112.46      5.61 o 
  -3   2   8       60.20       66.50      3.75 o 
  -2   2   8      126.21      118.91      4.09 o 
  -1   2   8      142.62      122.61      3.77 o 
   0   2   8      136.82      130.06      4.29 o 
   1   2   8      827.99      751.87     11.51 o 
   2   2   8      257.96      265.80      7.24 o 
   3   2   8      385.91      397.85      9.07 o 
   4   2   8      127.39      108.86      4.43 o 
   5   2   8        8.04       21.22      4.37 o 
   6   2   8     1482.99     1390.99     28.34 o 
   7   2   8      265.91      233.82     11.33 o 
   8   2   8      125.87      104.14     15.97 o 
   9   2   8        0.07        3.16     12.14 o 
  10   2   8      130.83      154.55     19.46 o 
 -10   3   8        6.58       12.21      9.99 o 
  -9   3   8        0.03       -2.90     14.14 o 
  -8   3   8       35.77       38.77     13.18 o 
  -7   3   8      109.79      122.28      7.55 o 
  -6   3   8       37.07       25.73      4.28 o 
  -5   3   8       66.69       74.58      5.11 o 
  -4   3   8      154.25      136.73      5.65 o 
  -3   3   8      865.63      838.11     14.28 o 
  -2   3   8       15.13       16.54      2.67 o 
  -1   3   8      129.97      128.65      4.13 o 
   0   3   8        3.46        1.57      2.06 o 
   1   3   8     1006.84     1010.82     17.19 o 
   2   3   8       19.41       25.17      2.90 o 
   3   3   8      652.18      667.29     13.01 o 
   4   3   8       13.32       20.05      5.69 o 
   5   3   8      176.40      139.83      7.96 o 
   6   3   8      826.65      812.88     22.86 o 
   7   3   8      210.35      180.29     19.96 o 
   8   3   8       38.06       46.08     13.81 o 
   9   3   8       29.34       21.79     13.97 o 
  10   3   8       71.34       67.04     17.30 o 
 -10   4   8       21.68       20.86     26.95 o 
  -9   4   8        5.10        3.88     30.19 o 
  -8   4   8       51.04       79.70     19.55 o 
  -7   4   8       10.68       18.39      7.84 o 
  -6   4   8       11.78       10.60      5.59 o 
  -5   4   8      304.71      278.92      9.00 o 
  -4   4   8       48.70       72.78      5.69 o 
  -3   4   8        0.03       -4.11      3.47 o 
  -2   4   8      305.43      284.90      6.92 o 
  -1   4   8        1.40        0.58      2.90 o 
   0   4   8      121.11      116.12      5.52 o 
   1   4   8      470.55      475.46     13.04 o 
   2   4   8       77.85       59.89      4.94 o 
   3   4   8      197.76      210.08      8.98 o 
   4   4   8      363.65      393.27     32.44 o 
   5   4   8      126.82       85.51     12.48 o 
   6   4   8       94.04       84.01     11.76 o 
   7   4   8        0.01       -9.46      6.38 o 
   8   4   8       98.90      123.08     12.15 o 
   9   4   8        4.88        1.16     14.14 o 
 -10   5   8       77.08      233.24     32.77 o 
  -9   5   8        0.53       20.35     38.84 o 
  -8   5   8        4.07        1.99     10.23 o 
  -7   5   8        2.10       10.73      9.65 o 
  -6   5   8      117.61      130.78     10.81 o 
  -5   5   8      298.86      272.37     11.06 o 
  -4   5   8        4.80        3.88      4.82 o 
  -3   5   8        7.97        1.85      4.30 o 
  -2   5   8        9.49       10.94      4.45 o 
  -1   5   8       10.60       21.27      3.86 o 
   0   5   8      294.45      295.19      8.93 o 
   1   5   8      161.60      189.03      7.09 o 
   2   5   8      154.59      146.02      6.62 o 
   3   5   8     2938.42     2689.88     58.54 o 
   4   5   8      205.85      188.01     19.21 o 
   5   5   8        3.05        3.33     17.97 o 
   6   5   8        4.64       -7.06     11.98 o 
   7   5   8       19.96       20.67     10.73 o 
   8   5   8       93.64      124.17     15.95 o 
   9   5   8       17.85       16.47     15.31 o 
  -9   6   8        4.49      110.96     29.94 o 
  -8   6   8       39.48       84.65     29.03 o 
  -7   6   8        0.91       11.62     28.45 o 
  -6   6   8        0.71       -1.79      7.34 o 
  -5   6   8      155.50      147.47     10.34 o 
  -4   6   8       21.00       27.92      8.46 o 
  -3   6   8      106.28       94.33      9.82 o 
  -2   6   8        8.50        4.26      6.81 o 
  -1   6   8        6.21       -8.11      6.39 o 
   0   6   8        4.97       -1.35      4.76 o 
   1   6   8       34.79       33.25      7.59 o 
   2   6   8        2.47        5.28      3.42 o 
   3   6   8      170.80      118.85     22.52 o 
   4   6   8      135.86      127.72     31.77 o 
   5   6   8      112.30      103.36     25.12 o 
   6   6   8        6.95      -10.10     13.70 o 
   7   6   8       10.71        4.54     10.50 o 
   8   6   8      185.93      219.84     18.04 o 
   9   6   8      254.51      295.92     23.56 o 
  -8   7   8        0.06       34.91     17.97 o 
  -7   7   8       19.92       15.36     15.72 o 
  -6   7   8      172.64      196.08     19.17 o 
  -5   7   8     1526.26     1440.82     55.73 o 
  -4   7   8       22.77       21.14      8.83 o 
  -3   7   8      384.29      370.53     17.93 o 
  -2   7   8      191.24      173.05     11.01 o 
  -1   7   8      106.96      128.53     13.58 o 
   0   7   8      380.66      333.56     15.65 o 
   1   7   8       28.27       20.23      7.88 o 
   2   7   8        5.92       10.78      6.77 o 
   3   7   8      524.43      397.82     12.84 o 
   4   7   8       72.28       55.19      7.17 o 
   5   7   8       45.40       34.47      6.80 o 
   6   7   8        4.98       15.73      6.71 o 
   7   7   8       11.92       15.58     11.28 o 
   8   7   8        1.84        3.63     12.03 o 
  -7   8   8       56.18       69.87     28.53 o 
  -6   8   8      121.22      146.68     24.62 o 
  -5   8   8       59.73       78.10     16.74 o 
  -4   8   8       60.75       95.70     25.95 o 
  -3   8   8      148.57      138.38     13.79 o 
  -2   8   8      448.66      438.02     18.75 o 
  -1   8   8        6.91       15.52     12.58 o 
   0   8   8      140.55      123.24     12.08 o 
   1   8   8       90.88      110.26     21.54 o 
   2   8   8        3.78       -6.10      8.78 o 
   3   8   8        0.46       -6.37      8.66 o 
   4   8   8      124.91      159.04     33.94 o 
   5   8   8        0.00       -4.68      9.29 o 
   6   8   8       89.18      128.41     15.61 o 
   7   8   8        7.61        6.78      6.24 o 
  -6   9   8        0.00       21.85     27.78 o 
  -5   9   8       34.68       47.89     35.77 o 
  -4   9   8      112.31      134.04     21.88 o 
  -3   9   8        5.35        3.25     12.00 o 
  -2   9   8       44.73       56.85     14.91 o 
  -1   9   8       20.54       17.42      9.40 o 
   0   9   8        0.01        9.89     14.49 o 
   1   9   8        8.57       26.36     11.09 o 
   2   9   8       75.69       65.20     12.97 o 
   3   9   8       63.62      102.48     32.27 o 
   4   9   8       85.14      108.22     21.21 o 
   5   9   8       16.15       24.78     17.59 o 
   6   9   8        4.78        5.93      6.41 o 
  -5  10   8       19.06       98.48     28.95 o 
  -4  10   8       32.75       40.30     27.45 o 
  -3  10   8        4.74       31.34     40.51 o 
  -2  10   8       41.41       62.04     21.64 o 
  -1  10   8       14.17       27.29     16.71 o 
   0  10   8       20.69       25.52     11.66 o 
   1  10   8        1.69       -9.26      9.56 o 
   2  10   8       12.21       12.93      9.85 o 
   3  10   8        1.29       24.69     16.12 o 
   4  10   8       34.60       34.10     22.46 o 
  -1  11   8       21.45       23.74     12.84 o 
   0  11   8        0.12       -6.34     12.71 o 
   1  11   8        9.39       16.00      9.69 o 
   2  11   8      163.51      172.09     16.80 o 
 -10   1   9       33.98       -0.50     14.64 o 
  -9   1   9      243.03      218.00     13.03 o 
  -8   1   9        7.10        1.55      7.86 o 
  -7   1   9       32.22       32.64      5.40 o 
  -6   1   9       18.84       26.12      4.56 o 
  -5   1   9      205.62      197.75      6.43 o 
  -4   1   9     1430.23     1395.51     18.88 o 
  -3   1   9      532.93      485.00      7.70 o 
  -2   1   9     2636.90     2586.00     28.56 o 
  -1   1   9       36.68       25.22      1.97 o 
   0   1   9      661.71      554.58      7.85 o 
   1   1   9      240.45      242.48      5.37 o 
   2   1   9       57.98       47.27      3.33 o 
   3   1   9       25.03       31.40      2.64 o 
   4   1   9       32.15       37.25      3.89 o 
   5   1   9      305.63      284.83     11.46 o 
   6   1   9      125.73      113.17      7.31 o 
   7   1   9       11.93        2.98      7.20 o 
   8   1   9       62.48       70.91      9.36 o 
   9   1   9        5.38        0.90      7.86 o 
  10   1   9       40.69       44.76      9.87 o 
 -10   2   9        0.89        8.82     15.64 o 
  -9   2   9      108.06      100.41     32.11 o 
  -8   2   9      134.80      123.45     36.93 o 
  -7   2   9       95.68      107.40      7.96 o 
  -6   2   9       24.00       10.52      4.85 o 
  -5   2   9       52.53       63.85      5.13 o 
  -4   2   9       22.30       20.55      4.01 o 
  -3   2   9      123.30      115.20      4.56 o 
  -2   2   9       15.67       24.41      2.88 o 
  -1   2   9       15.39       15.90      2.45 o 
   0   2   9       34.64       26.31      2.66 o 
   1   2   9      303.75      303.61      6.79 o 
   2   2   9      139.85      197.89      6.09 o 
   3   2   9      993.84     1026.66     17.22 o 
   4   2   9     1986.74     1702.02     30.08 o 
   5   2   9     1097.10      958.54     20.74 o 
   6   2   9      212.02      198.02     15.08 o 
   7   2   9      106.13      107.21     10.77 o 
   8   2   9      146.60      110.13     16.47 o 
   9   2   9       14.83        0.33     12.98 o 
  10   2   9       33.85       23.46     15.31 o 
 -10   3   9        7.75       -4.55      8.96 o 
  -9   3   9       11.33       10.62     14.89 o 
  -8   3   9      116.63      126.06     10.64 o 
  -7   3   9       69.12       82.03      6.93 o 
  -6   3   9        3.35       -0.02      3.83 o 
  -5   3   9      192.60      193.57      6.85 o 
  -4   3   9       59.48       59.99      4.62 o 
  -3   3   9       98.06       95.20      5.36 o 
  -2   3   9      519.53      516.66      9.92 o 
  -1   3   9      110.39      137.25      4.67 o 
   0   3   9        0.79       -4.79      2.40 o 
   1   3   9      228.62      287.68      9.23 o 
   2   3   9      283.71      260.26      6.71 o 
   3   3   9      193.87      180.47      7.27 o 
   4   3   9      174.84      174.82     10.30 o 
   5   3   9     1042.18     1052.55     27.12 o 
   6   3   9      106.93       99.67     18.28 o 
   7   3   9      123.68      127.13     23.96 o 
   8   3   9       13.45        5.49     12.64 o 
   9   3   9        0.04        4.82     13.48 o 
  10   3   9       12.18       -1.83     14.14 o 
 -10   4   9       22.33       24.60     39.09 o 
  -9   4   9       25.11       37.46     26.53 o 
  -8   4   9       63.45       66.45     14.40 o 
  -7   4   9       37.11       42.13      7.52 o 
  -6   4   9       22.01       16.79      6.33 o 
  -5   4   9      140.24      142.02      7.33 o 
  -4   4   9        0.50       -2.94      3.72 o 
  -3   4   9       51.00       66.48      5.31 o 
  -2   4   9     2389.99     2408.61     35.33 o 
  -1   4   9       80.03      106.97      5.79 o 
   0   4   9        1.40        0.72      2.36 o 
   1   4   9      225.03      236.32      6.62 o 
   2   4   9       84.70       85.70     11.69 o 
   3   4   9      968.68      936.10     23.72 o 
   4   4   9      149.21      173.09     11.38 o 
   5   4   9      549.97      503.45     21.60 o 
   6   4   9       14.53       12.93      9.51 o 
   7   4   9        0.29       -0.66      6.65 o 
   8   4   9        0.17       -0.75      7.22 o 
   9   4   9        2.47        5.49     14.64 o 
  -9   5   9       29.44       18.72     47.08 o 
  -8   5   9        0.11       -9.11      9.95 o 
  -7   5   9       91.54       91.67     10.14 o 
  -6   5   9       32.11       28.55      7.99 o 
  -5   5   9        0.48       -4.74      5.38 o 
  -4   5   9       18.17       16.40      5.78 o 
  -3   5   9       20.30       12.60      5.33 o 
  -2   5   9      216.02      195.48     10.63 o 
  -1   5   9        6.19        2.06      6.43 o 
   0   5   9       70.35       77.11      9.48 o 
   1   5   9      198.27      200.32      7.68 o 
   2   5   9       77.15       98.21      7.82 o 
   3   5   9     4152.36     3577.76     76.48 o 
   4   5   9      222.15      201.83     12.05 o 
   5   5   9        3.80        2.66     19.46 o 
   6   5   9        0.24       -2.99     20.30 o 
   7   5   9       19.17       26.58     12.26 o 
   8   5   9        8.92        7.17     10.56 o 
   9   5   9        0.04       -6.32     14.47 o 
  -9   6   9       29.44       81.35     29.61 o 
  -8   6   9        2.01       14.80     31.94 o 
  -7   6   9       29.26       41.65     31.53 o 
  -6   6   9      450.84      418.55     19.41 o 
  -5   6   9      107.19      117.73     10.31 o 
  -4   6   9      160.78      143.54     11.35 o 
  -3   6   9        0.41       -8.96      6.79 o 
  -2   6   9        6.98       -0.34      7.18 o 
  -1   6   9       68.17       56.20     11.52 o 
   0   6   9       91.99      107.09     13.48 o 
   1   6   9      766.13      623.91     17.76 o 
   2   6   9      164.01      110.65     11.38 o 
   3   6   9       82.76       78.90      6.60 o 
   4   6   9      180.32      165.65     11.01 o 
   5   6   9      204.33      166.14     26.70 o 
   6   6   9        0.55       -6.34      6.66 o 
   7   6   9        1.88       -4.10      9.97 o 
   8   6   9        9.90        2.34     10.67 o 
  -8   7   9        3.96       35.98     26.12 o 
  -7   7   9       18.77       22.51     23.96 o 
  -6   7   9       82.01      117.11     39.18 o 
  -5   7   9      172.00      164.25     23.12 o 
  -4   7   9      632.89      542.78     23.65 o 
  -3   7   9     1586.51     1520.13     38.58 o 
  -2   7   9      116.34      121.34     12.51 o 
  -1   7   9      138.61      129.76     11.90 o 
   0   7   9      130.77      122.72     12.26 o 
   1   7   9        0.05       -4.77      6.26 o 
   2   7   9       56.52       53.87     13.14 o 
   3   7   9      453.17      316.11     11.58 o 
   4   7   9      117.41      117.47     35.85 o 
   5   7   9        2.76       -7.52      6.65 o 
   6   7   9       11.58       11.07      6.77 o 
   7   7   9       24.44       20.90      6.94 o 
   8   7   9        2.53        8.87      7.00 o 
  -7   8   9       32.85       80.76     24.37 o 
  -6   8   9       24.80       24.96     15.14 o 
  -5   8   9       74.17       98.10     18.75 o 
  -4   8   9        1.47       -3.56     11.77 o 
  -3   8   9      253.71      240.72     15.30 o 
  -2   8   9     1152.85     1045.81     29.53 o 
  -1   8   9        0.76        4.91     15.86 o 
   0   8   9       99.85      123.65     13.79 o 
   1   8   9        7.43       -3.23      9.00 o 
   2   8   9        5.29      -14.63      8.45 o 
   3   8   9        5.93        1.16      9.06 o 
   4   8   9       88.77       63.80      7.10 o 
   5   8   9       33.62       26.95      9.02 o 
   6   8   9        3.01       -0.50      6.70 o 
   7   8   9        5.80       10.16     14.96 o 
  -6   9   9        9.71       24.49     42.09 o 
  -5   9   9       18.70       43.40     40.59 o 
  -4   9   9        4.34        6.88     13.31 o 
  -3   9   9        0.48        2.51     11.96 o 
  -2   9   9       19.26       16.28     11.76 o 
  -1   9   9        1.66        8.24      8.88 o 
   0   9   9       84.36      116.81     12.60 o 
   1   9   9       37.73       22.37     12.73 o 
   2   9   9      242.47      218.73     28.45 o 
   3   9   9        1.70       -2.32      9.55 o 
   4   9   9       47.42      102.42     21.09 o 
   5   9   9       99.13      146.06     24.02 o 
   6   9   9        3.32        1.27      5.84 o 
  -5  10   9       48.83      110.20     60.47 o 
  -4  10   9       24.62       48.29     35.68 o 
  -3  10   9      280.14      321.37     48.16 o 
  -2  10   9       85.24       86.44     16.73 o 
  -1  10   9        2.21       60.13     47.08 o 
   0  10   9        7.90       11.90     22.79 o 
   1  10   9       24.49       11.81     10.88 o 
   2  10   9       54.53       61.54     19.55 o 
   3  10   9       47.36       46.75     28.70 o 
   4  10   9        0.00       -3.46     15.64 o 
  -2  11   9       87.34      255.86     30.28 o 
  -1  11   9        0.08      -11.92     11.81 o 
   0  11   9       70.09       69.94     15.37 o 
   1  11   9       13.80       11.68     15.91 o 
 -10   0  10        0.71       -7.65     12.64 o 
  -9   0  10        2.05        4.33     11.98 o 
  -8   0  10        1.44       -4.01      9.03 o 
  -7   0  10       71.33       83.66     10.14 o 
  -6   0  10      153.20      195.28     10.51 o 
  -5   0  10      112.47      131.47      8.70 o 
  -4   0  10     1844.52     1843.04     33.99 o 
  -3   0  10     5697.26     6180.49    103.59 o 
  -2   0  10      441.19      446.59      9.71 o 
  -1   0  10     1449.10     1420.80     22.23 o 
   0   0  10      367.04      401.29      8.30 o 
   1   0  10      125.76      134.73      5.33 o 
   2   0  10      337.95      400.84      8.93 o 
   3   0  10        0.53       10.84      3.02 o 
   4   0  10       32.19       46.78      7.99 o 
   5   0  10      516.39      486.86     19.14 o 
   6   0  10        3.42       -0.50      9.48 o 
   7   0  10        1.56        9.32     10.31 o 
   8   0  10      109.15       97.15     14.47 o 
   9   0  10       63.53       64.88     14.14 o 
  10   0  10       18.55       10.65     13.31 o 
 -10   1  10       72.47       49.41     16.80 o 
  -9   1  10        0.01       -3.22     11.49 o 
  -8   1  10        0.97        0.18      6.88 o 
  -7   1  10        0.79        0.52      4.14 o 
  -6   1  10      424.65      409.10      9.74 o 
  -5   1  10      583.49      564.06     10.51 o 
  -4   1  10     1523.49     1528.69     19.96 o 
  -3   1  10        0.79       -2.15      2.61 o 
  -2   1  10      191.12      168.65      5.54 o 
  -1   1  10       75.63       77.92      3.07 o 
   0   1  10       43.00       60.70      2.60 o 
   1   1  10       18.85       11.55      2.05 o 
   2   1  10      702.89      735.84     11.48 o 
   3   1  10       39.08       49.52      3.40 o 
   4   1  10        1.66        5.28      3.47 o 
   5   1  10       31.21       35.06      6.68 o 
   6   1  10       19.62       20.63      8.78 o 
   7   1  10       60.26       60.12      8.75 o 
   8   1  10        2.38       -6.87      7.45 o 
   9   1  10       17.76       21.10      8.67 o 
  10   1  10        4.87       16.35      9.11 o 
 -10   2  10       19.57      -10.65     15.31 o 
  -9   2  10       34.99       36.87     14.22 o 
  -8   2  10       24.42       18.42     15.22 o 
  -7   2  10       77.21       82.44      6.67 o 
  -6   2  10      121.78      140.08      7.29 o 
  -5   2  10        0.28        0.73      4.29 o 
  -4   2  10      677.71      625.82     11.84 o 
  -3   2  10       14.99       11.33      4.09 o 
  -2   2  10       28.56       32.56      2.71 o 
  -1   2  10       95.84       93.62      3.54 o 
   0   2  10      297.15      268.85      6.05 o 
   1   2  10       10.72       12.29      2.45 o 
   2   2  10      416.05      414.93      8.11 o 
   3   2  10        6.50        8.15      2.99 o 
   4   2  10     1763.41     1619.24     34.79 o 
   5   2  10       95.17       97.96      7.03 o 
   6   2  10      265.41      242.88     10.87 o 
   7   2  10       77.82       62.35      8.14 o 
   8   2  10       33.63       40.26     13.97 o 
   9   2  10        0.09       -3.99     13.31 o 
  10   2  10      100.68      131.42     19.63 o 
 -10   3  10        9.66       19.26     22.85 o 
  -9   3  10       13.98       28.19     12.96 o 
  -8   3  10      156.29      160.58     15.73 o 
  -7   3  10       30.76       35.42      6.05 o 
  -6   3  10        1.22       -2.46      4.20 o 
  -5   3  10       21.41       30.90      5.03 o 
  -4   3  10        5.96       -0.03      3.66 o 
  -3   3  10      360.36      339.18      8.23 o 
  -2   3  10      323.90      276.39      7.49 o 
  -1   3  10     2571.96     2457.79     50.70 o 
   0   3  10       33.99       33.88      4.76 o 
   1   3  10       44.84       56.27      3.83 o 
   2   3  10      203.07      184.07      6.02 o 
   3   3  10       24.67       25.55      3.95 o 
   4   3  10      829.21      774.66     17.30 o 
   5   3  10      616.57      560.34     18.38 o 
   6   3  10      135.21      151.05     11.02 o 
   7   3  10       13.22        5.65      9.72 o 
   8   3  10       55.92       70.70     15.14 o 
   9   3  10      163.43      150.39     20.13 o 
 -10   4  10        0.53       29.77     45.67 o 
  -9   4  10       15.83       30.05     21.63 o 
  -8   4  10        1.23        6.52     12.59 o 
  -7   4  10      227.95      219.54     19.74 o 
  -6   4  10        3.88        2.93      5.40 o 
  -5   4  10      118.29      124.43      7.06 o 
  -4   4  10       96.86      102.12      6.82 o 
  -3   4  10     1149.43     1108.32     21.52 o 
  -2   4  10       49.81       60.76      4.70 o 
  -1   4  10      432.64      430.34     13.49 o 
   0   4  10      210.03      213.15      9.59 o 
   1   4  10      218.44      178.95      6.64 o 
   2   4  10        0.01       13.42      4.11 o 
   3   4  10     1708.00     1559.80     42.12 o 
   4   4  10       47.54       42.18     10.40 o 
   5   4  10       23.40       22.31      9.15 o 
   6   4  10        0.01       -0.56      8.99 o 
   7   4  10       39.77       52.62     10.12 o 
   8   4  10       97.89       73.70     15.97 o 
   9   4  10      234.06      230.24     23.62 o 
  -9   5  10       22.43       24.50     30.94 o 
  -8   5  10       40.59       23.19     18.64 o 
  -7   5  10        4.95        2.73      9.03 o 
  -6   5  10        0.72        5.04      6.73 o 
  -5   5  10       52.29       46.58      7.38 o 
  -4   5  10       29.56       19.23      5.55 o 
  -3   5  10        0.25       -4.93      4.69 o 
  -2   5  10        8.83       -1.44      6.26 o 
  -1   5  10        0.36       -9.89      6.84 o 
   0   5  10      319.76      287.86     14.32 o 
   1   5  10       91.17       67.37      5.69 o 
   2   5  10      511.91      476.47     13.43 o 
   3   5  10      225.96      203.51     14.03 o 
   4   5  10     1179.89     1005.90     30.93 o 
   5   5  10      134.67      142.39     37.10 o 
   6   5  10      214.47      252.70     36.60 o 
   7   5  10       11.14       28.13     14.71 o 
   8   5  10      229.95      282.38     18.77 o 
   9   5  10      134.49      112.46     19.63 o 
  -9   6  10        0.08       60.06     29.11 o 
  -8   6  10       75.03       66.73     33.94 o 
  -7   6  10      257.38      276.59     39.84 o 
  -6   6  10       25.58       53.00     10.28 o 
  -5   6  10       13.04       17.63      7.24 o 
  -4   6  10        4.13       -6.68      6.82 o 
  -3   6  10        0.55      -10.67      6.73 o 
  -2   6  10      305.36      292.10     13.38 o 
  -1   6  10      127.18      138.78     19.24 o 
   0   6  10       22.20       20.18      8.61 o 
   1   6  10      125.00      108.46     10.06 o 
   2   6  10       14.23       16.13      4.36 o 
   3   6  10       34.91       48.66      6.04 o 
   4   6  10      140.99      104.56     40.34 o 
   5   6  10      138.62      135.70     20.96 o 
   6   6  10        0.19       -5.94     10.81 o 
   7   6  10       34.55       25.68     11.20 o 
   8   6  10       12.16       14.57     18.76 o 
  -8   7  10       76.53       77.11     20.53 o 
  -7   7  10       94.81      148.16     22.90 o 
  -6   7  10       80.10      103.02     19.58 o 
  -5   7  10      176.16      161.76     21.64 o 
  -4   7  10        0.06        2.24     11.78 o 
  -3   7  10      215.85      192.74     13.57 o 
  -2   7  10      519.61      460.34     17.40 o 
  -1   7  10       31.23       37.88      9.88 o 
   0   7  10        8.67       -3.77      7.26 o 
   1   7  10       23.06       36.32      8.84 o 
   2   7  10       40.61       43.81      5.31 o 
   3   7  10      538.28      427.88     19.37 o 
   4   7  10       31.42        9.29      5.17 o 
   5   7  10       18.64       10.17      8.48 o 
   6   7  10        5.81        7.30      6.40 o 
   7   7  10       13.76       14.05      6.95 o 
  -7   8  10      187.25      217.15     33.60 o 
  -6   8  10       62.16       78.04     37.35 o 
  -5   8  10       24.61       40.58     37.76 o 
  -4   8  10        4.26       -2.43     14.39 o 
  -3   8  10      962.18     1004.26     34.61 o 
  -2   8  10      330.15      342.58     28.89 o 
  -1   8  10      861.11      750.61     36.90 o 
   0   8  10       66.19       76.48     16.20 o 
   1   8  10       55.91       60.10     13.35 o 
   2   8  10       20.70       35.60     11.91 o 
   3   8  10        4.67       16.68     10.05 o 
   4   8  10        3.20        4.35      9.98 o 
   5   8  10       90.61       95.74     31.86 o 
   6   8  10       47.30       45.02     10.09 o 
  -6   9  10        0.41       93.66     30.28 o 
  -5   9  10       63.85      114.74     36.60 o 
  -4   9  10        1.92       23.89     37.43 o 
  -3   9  10       45.63       65.26     28.70 o 
  -2   9  10      165.14      173.15     25.38 o 
  -1   9  10        1.81        9.94     12.66 o 
   0   9  10        4.99       -5.94     10.51 o 
   1   9  10       12.63       24.10     12.73 o 
   2   9  10       13.90        5.70     10.49 o 
   3   9  10       14.68        3.10     10.61 o 
   4   9  10       48.64      119.61     35.93 o 
   5   9  10      250.20      261.65     24.25 o 
  -4  10  10        5.85       46.37     47.75 o 
  -3  10  10       15.94       88.00     27.12 o 
  -2  10  10       76.54      133.09     32.23 o 
  -1  10  10       62.15       80.48     16.49 o 
   0  10  10        0.15       -4.93     11.18 o 
   1  10  10       36.81       68.62     27.45 o 
   2  10  10      237.48      248.82     29.03 o 
   3  10  10       39.87       52.40     32.44 o 
   4  10  10       60.03       99.23     21.57 o 
  -1  11  10      224.04      202.41     27.20 o 
   0  11  10       15.16       78.02     32.61 o 
 -10   1  11        1.51      -16.97     14.47 o 
  -9   1  11        5.19        5.86     12.22 o 
  -8   1  11        2.49       -7.11      6.19 o 
  -7   1  11       59.88       68.46      6.31 o 
  -6   1  11       68.06       62.67      6.15 o 
  -5   1  11        0.00       -1.10      4.46 o 
  -4   1  11       10.18        8.43      3.60 o 
  -3   1  11       14.24        1.70      2.75 o 
  -2   1  11      348.53      294.90      5.52 o 
  -1   1  11      539.04      481.06      6.82 o 
   0   1  11     2451.69     2429.93     26.42 o 
   1   1  11        6.48        1.54      1.99 o 
   2   1  11      312.22      287.93      6.51 o 
   3   1  11        9.57        6.97      2.73 o 
   4   1  11      101.82      108.86      4.83 o 
   5   1  11       14.03        5.74      6.16 o 
   6   1  11      967.65      824.68     22.09 o 
   7   1  11       17.05       23.21      7.93 o 
   8   1  11        0.04      -10.28      7.32 o 
   9   1  11       20.62       13.14     16.47 o 
  10   1  11       40.90       46.41     15.80 o 
 -10   2  11       19.02        6.50     14.64 o 
  -9   2  11       13.89       17.51      9.65 o 
  -8   2  11      106.41      110.21     11.17 o 
  -7   2  11        2.40       -0.34      4.99 o 
  -6   2  11        0.00       -3.68      4.56 o 
  -5   2  11      282.98      285.27      8.56 o 
  -4   2  11       36.97       40.19      5.15 o 
  -3   2  11       23.23       21.37      4.14 o 
  -2   2  11      174.63      160.53      5.09 o 
  -1   2  11      110.48       94.67      3.23 o 
   0   2  11       24.14       23.91      2.92 o 
   1   2  11      646.81      646.10     10.96 o 
   2   2  11      328.01      285.33      6.22 o 
   3   2  11        5.45        8.85      3.34 o 
   4   2  11       37.53       62.42      5.87 o 
   5   2  11      181.18      230.05      9.62 o 
   6   2  11       55.62       46.39     10.66 o 
   7   2  11       60.20       52.66      8.19 o 
   8   2  11       12.90        4.66     12.81 o 
   9   2  11      126.42      172.68     20.30 o 
 -10   3  11       43.54       38.91     12.90 o 
  -9   3  11        1.81       12.84     13.93 o 
  -8   3  11      199.51      182.76     11.97 o 
  -7   3  11        1.36        1.24      8.58 o 
  -6   3  11        8.36        7.16      4.11 o 
  -5   3  11       80.73       89.47      6.17 o 
  -4   3  11        1.26        0.13      4.13 o 
  -3   3  11      114.54       99.67      5.41 o 
  -2   3  11      804.70      848.68     15.72 o 
  -1   3  11      349.25      316.14     10.41 o 
   0   3  11       79.05       84.94      4.84 o 
   1   3  11       29.00       33.85      3.59 o 
   2   3  11       28.98       45.66      4.30 o 
   3   3  11      266.57      243.78      8.03 o 
   4   3  11     2669.40     2626.63     46.71 o 
   5   3  11       67.95       74.33      6.77 o 
   6   3  11       27.62       26.17      8.02 o 
   7   3  11      142.55      160.88     16.05 o 
   8   3  11        8.84        2.16     13.14 o 
   9   3  11        0.21        6.82     14.97 o 
 -10   4  11       17.08       33.61     21.38 o 
  -9   4  11       64.54      100.31     48.74 o 
  -8   4  11       11.20       18.20     34.19 o 
  -7   4  11      374.71      348.94     25.31 o 
  -6   4  11       60.50       47.36      6.91 o 
  -5   4  11        6.00        1.90      4.23 o 
  -4   4  11        6.97        2.43      4.88 o 
  -3   4  11      300.20      288.99      9.52 o 
  -2   4  11      344.64      349.54     10.51 o 
  -1   4  11     1271.81     1281.68     29.62 o 
   0   4  11      872.11      807.07     16.58 o 
   1   4  11      454.44      422.49     10.72 o 
   2   4  11        0.58        7.04      3.94 o 
   3   4  11     1108.55      978.55     29.64 o 
   4   4  11       85.84       79.10     18.38 o 
   5   4  11       66.52       48.80     14.46 o 
   6   4  11        0.57        1.32      9.50 o 
   7   4  11       30.12       26.00     11.11 o 
   8   4  11       21.58       35.77     14.31 o 
   9   4  11        2.21        7.49     15.31 o 
  -9   5  11        1.64       19.95     35.85 o 
  -8   5  11        2.92       -6.00     26.28 o 
  -7   5  11       40.37       37.10     13.96 o 
  -6   5  11      280.50      291.42     13.29 o 
  -5   5  11       42.70       43.70      7.08 o 
  -4   5  11       25.70       19.70      6.88 o 
  -3   5  11       63.85       68.70      7.23 o 
  -2   5  11       60.00       51.99      8.75 o 
  -1   5  11       53.63       57.04      9.98 o 
   0   5  11       50.82       59.77     10.26 o 
   1   5  11      119.65      120.76     15.87 o 
   2   5  11        0.86       44.58     14.64 o 
   3   5  11      258.44      203.72     10.01 o 
   4   5  11       18.50       18.99     10.81 o 
   5   5  11      100.01       96.70     38.60 o 
   6   5  11        0.78       -0.39      7.49 o 
   7   5  11      111.07      142.92     21.52 o 
   8   5  11       19.63       33.48     12.99 o 
  -9   6  11       35.19       73.53     31.77 o 
  -8   6  11       77.61       87.05     23.96 o 
  -7   6  11       94.23      120.51     21.33 o 
  -6   6  11      325.19      348.37     17.79 o 
  -5   6  11      126.89      135.93     10.85 o 
  -4   6  11      210.55      212.65     15.10 o 
  -3   6  11        6.83      -10.48      7.39 o 
  -2   6  11      372.98      358.50     14.90 o 
  -1   6  11      209.04      200.93     13.43 o 
   0   6  11       70.63       80.02     11.30 o 
   1   6  11       30.89       31.08      5.51 o 
   2   6  11      188.34      174.67      8.76 o 
   3   6  11      577.37      434.49     14.74 o 
   4   6  11       58.78       50.86      7.88 o 
   5   6  11        6.26        4.47      6.22 o 
   6   6  11        0.19        0.44      7.28 o 
   7   6  11        0.51        2.75      7.61 o 
   8   6  11        2.21       10.92     11.26 o 
  -8   7  11       68.45       79.32     32.69 o 
  -7   7  11      370.43      431.56     59.47 o 
  -6   7  11      200.94      219.69     23.04 o 
  -5   7  11       12.66       10.22     14.89 o 
  -4   7  11      138.69      144.52     20.88 o 
  -3   7  11        4.72       -1.88      8.74 o 
  -2   7  11      577.55      500.12     18.50 o 
  -1   7  11      152.47      133.46     12.14 o 
   0   7  11        3.01       -5.76      7.89 o 
   1   7  11       30.21       32.91      9.31 o 
   2   7  11        7.80       13.61      4.73 o 
   3   7  11       23.01       21.11      5.20 o 
   4   7  11        1.06       -7.43     15.97 o 
   5   7  11      165.65      130.55     43.34 o 
   6   7  11        6.67        5.46      6.62 o 
   7   7  11       11.75       23.60      7.98 o 
  -7   8  11       50.73       92.46     42.75 o 
  -6   8  11       27.60       45.76     46.91 o 
  -5   8  11       60.07      114.95     32.61 o 
  -4   8  11       37.12       18.05     14.34 o 
  -3   8  11      256.34      253.34     21.85 o 
  -2   8  11       91.77      100.86     14.83 o 
  -1   8  11      221.87      171.78     20.45 o 
   0   8  11       35.70       39.09     10.41 o 
   1   8  11        1.82       -4.31      9.77 o 
   2   8  11       84.46      109.52     16.12 o 
   3   8  11        0.84       -8.75      9.55 o 
   4   8  11      117.23      110.35     45.83 o 
   5   8  11       60.39       42.36     12.98 o 
   6   8  11       27.43       26.89      8.05 o 
  -6   9  11       10.35       62.48     43.25 o 
  -5   9  11        0.07       29.29     37.01 o 
  -4   9  11       10.24       10.73     30.53 o 
  -3   9  11       21.37       24.27     17.18 o 
  -2   9  11       26.84       39.39     14.19 o 
  -1   9  11        5.40       16.44     13.21 o 
   0   9  11        3.09        2.45     11.17 o 
   1   9  11       86.93      100.58     20.79 o 
   2   9  11        4.50       -5.94     11.05 o 
   3   9  11      275.39      268.44     38.68 o 
   4   9  11      428.40      468.97     46.08 o 
   5   9  11      134.75      186.18     45.83 o 
  -4  10  11        0.20       41.68     48.24 o 
  -3  10  11        1.24       28.00     38.10 o 
  -2  10  11        1.31       12.44     23.13 o 
  -1  10  11        0.16       16.05     27.35 o 
   0  10  11      105.67      112.95     19.13 o 
   1  10  11       17.93       34.30     14.72 o 
   2  10  11       29.48       26.71     13.64 o 
   3  10  11       18.19       28.78     32.27 o 
 -10   0  12       62.78       61.72     15.47 o 
  -9   0  12       23.39       11.81     12.48 o 
  -8   0  12        1.51        3.13     10.44 o 
  -7   0  12      456.82      481.87     18.54 o 
  -6   0  12     5724.83     5606.11    104.50 o 
  -5   0  12     1105.28     1105.62     30.08 o 
  -4   0  12       88.90      103.00      7.17 o 
  -3   0  12      788.17      840.42     16.15 o 
  -2   0  12       21.07       19.67      4.33 o 
  -1   0  12       20.07       21.88      3.49 o 
   0   0  12     4634.88     4566.62     65.80 o 
   1   0  12        3.32        5.71      2.88 o 
   2   0  12      503.08      546.16     11.51 o 
   3   0  12       27.79       30.27      3.92 o 
   4   0  12       19.82       30.62      5.55 o 
   5   0  12       64.22       74.28      7.36 o 
   6   0  12      290.61      206.12     17.47 o 
   7   0  12       35.68       54.40     13.14 o 
   8   0  12        0.00       12.81     11.81 o 
   9   0  12       17.10       13.48     12.98 o 
 -10   1  12       31.51        4.99     15.47 o 
  -9   1  12       93.69       75.23     14.72 o 
  -8   1  12       29.47       29.36      9.66 o 
  -7   1  12       95.38      104.28      7.03 o 
  -6   1  12       77.02       86.47      6.53 o 
  -5   1  12     1739.17     1685.18     25.39 o 
  -4   1  12      188.19      189.49      6.32 o 
  -3   1  12      145.53      126.11      4.84 o 
  -2   1  12       73.32       73.28      3.46 o 
  -1   1  12        0.86       -1.17      1.87 o 
   0   1  12     1647.38     1654.44     18.20 o 
   1   1  12      176.11      183.38      4.76 o 
   2   1  12        0.32       -1.59      2.36 o 
   3   1  12       42.76       52.72      3.94 o 
   4   1  12        0.70       -3.88      3.30 o 
   5   1  12      310.03      243.24      9.44 o 
   6   1  12      140.93      123.95     13.89 o 
   7   1  12        8.63        0.16      7.30 o 
   8   1  12       24.66       32.18     11.81 o 
   9   1  12       38.41       35.39      9.59 o 
 -10   2  12       10.19      -13.08     10.68 o 
  -9   2  12       57.05       51.64     10.76 o 
  -8   2  12       62.82       71.74     10.40 o 
  -7   2  12      100.81      120.77      7.93 o 
  -6   2  12       19.22       24.88      5.62 o 
  -5   2  12       12.44       10.67      4.86 o 
  -4   2  12       63.49       89.73      6.25 o 
  -3   2  12       36.77       44.89      4.10 o 
  -2   2  12       56.82       66.47      4.18 o 
  -1   2  12      547.76      485.06      7.97 o 
   0   2  12        8.58       13.06      2.58 o 
   1   2  12      479.03      483.21      8.50 o 
   2   2  12       89.44      103.65      5.68 o 
   3   2  12       69.33       72.84      6.16 o 
   4   2  12     1165.51     1145.90     27.58 o 
   5   2  12      850.02      748.28     15.38 o 
   6   2  12      122.04      120.35     13.86 o 
   7   2  12       11.27       -1.80      6.98 o 
   8   2  12      156.14      215.77     21.13 o 
   9   2  12        0.20      -20.13     13.48 o 
 -10   3  12       28.42        3.14      9.48 o 
  -9   3  12       37.06       51.11     17.50 o 
  -8   3  12        2.48        5.46     12.87 o 
  -7   3  12        1.13        0.70      5.96 o 
  -6   3  12       62.15       74.94      5.89 o 
  -5   3  12      235.80      220.40      7.81 o 
  -4   3  12       97.14      108.99      6.43 o 
  -3   3  12       56.50       71.57      5.12 o 
  -2   3  12        0.15        2.57      3.11 o 
  -1   3  12      274.97      263.73     10.00 o 
   0   3  12      146.77      148.22      5.98 o 
   1   3  12      161.31      140.00      5.81 o 
   2   3  12       39.36       33.12      4.06 o 
   3   3  12      150.44      152.41      7.11 o 
   4   3  12      809.28      706.87     17.09 o 
   5   3  12      189.83      182.59      9.21 o 
   6   3  12      144.45      171.65      9.80 o 
   7   3  12        0.43       -2.87      9.85 o 
   8   3  12      201.80      196.30     20.63 o 
   9   3  12       20.20       -5.16     15.31 o 
  -9   4  12        0.60       15.03     36.52 o 
  -8   4  12       22.65       16.53     24.87 o 
  -7   4  12      127.13      171.51     18.16 o 
  -6   4  12       12.67        6.67      7.18 o 
  -5   4  12        0.03       -4.51      5.10 o 
  -4   4  12       61.38       52.25      6.41 o 
  -3   4  12       10.50        5.95      4.83 o 
  -2   4  12        4.77        4.17      4.15 o 
  -1   4  12      263.94      262.83     11.70 o 
   0   4  12       19.50       15.18      3.93 o 
   1   4  12      403.02      381.23     10.43 o 
   2   4  12      331.38      324.03      9.94 o 
   3   4  12      160.94      144.06     14.94 o 
   4   4  12      103.90      106.57     10.37 o 
   5   4  12       54.48       49.85      7.82 o 
   6   4  12      218.02      220.31     11.95 o 
   7   4  12        0.75        7.27      6.91 o 
   8   4  12        4.38       -5.49     13.64 o 
   9   4  12        0.04        5.49     15.31 o 
  -9   5  12       16.45       52.19     49.82 o 
  -8   5  12        6.98       16.65     15.31 o 
  -7   5  12      206.96      196.97     19.72 o 
  -6   5  12       44.06       73.70     11.96 o 
  -5   5  12       12.38       16.92      6.75 o 
  -4   5  12        8.29        2.37      5.82 o 
  -3   5  12       10.55        0.74      7.47 o 
  -2   5  12       83.62      103.41     10.49 o 
  -1   5  12      301.20      296.14     15.81 o 
   0   5  12      128.16      132.28     12.23 o 
   1   5  12     1361.29     1312.72     28.79 o 
   2   5  12      392.42      397.47     13.00 o 
   3   5  12       60.65       50.02      6.91 o 
   4   5  12       30.17       26.54      6.73 o 
   5   5  12       32.17       38.02      8.53 o 
   6   5  12       63.25       83.59     13.31 o 
   7   5  12       47.31       61.95     29.94 o 
   8   5  12       33.62       43.29      9.74 o 
  -8   6  12        1.02        5.78     18.47 o 
  -7   6  12       78.96      206.29     33.27 o 
  -6   6  12       84.88      107.93     30.36 o 
  -5   6  12       43.75       64.61     17.11 o 
  -4   6  12       11.27        7.26      8.67 o 
  -3   6  12        2.36       -4.34      7.39 o 
  -2   6  12        6.68       -2.09      7.46 o 
  -1   6  12       27.61       35.98      9.87 o 
   0   6  12        9.93        5.20      8.44 o 
   1   6  12      155.91      126.82     14.67 o 
   2   6  12       70.13       74.33     13.54 o 
   3   6  12       76.49       65.15     13.55 o 
   4   6  12       16.23       19.73      6.63 o 
   5   6  12        8.43        1.53      5.65 o 
   6   6  12      124.93      147.46     28.61 o 
   7   6  12      428.62      489.91     27.14 o 
   8   6  12       12.90       19.00      8.14 o 
  -8   7  12       22.80      126.10     36.27 o 
  -7   7  12      829.68      860.49     51.41 o 
  -6   7  12       34.23       43.93     17.48 o 
  -5   7  12      148.78      171.55     21.34 o 
  -4   7  12       71.17      113.65     15.12 o 
  -3   7  12        8.12        7.17     10.41 o 
  -2   7  12      240.93      222.81     13.23 o 
  -1   7  12       39.49       36.07     10.84 o 
   0   7  12       12.72        3.57      8.78 o 
   1   7  12      364.21      321.60     20.94 o 
   2   7  12      180.10      169.88      8.96 o 
   3   7  12        7.71        1.02      4.51 o 
   4   7  12        1.39        2.95      5.46 o 
   5   7  12        8.52        8.63      6.42 o 
   6   7  12        0.95       -2.31     11.15 o 
   7   7  12       23.05       26.08     15.54 o 
  -7   8  12       40.09       83.39     38.35 o 
  -6   8  12        9.80       43.21     42.17 o 
  -5   8  12       50.39       61.43     18.14 o 
  -4   8  12      181.19      181.48     38.93 o 
  -3   8  12        2.16        2.39     10.31 o 
  -2   8  12      191.12      169.95     17.35 o 
  -1   8  12        9.38       16.68     15.66 o 
   0   8  12       66.16       69.92     15.99 o 
   1   8  12        2.42       11.67     10.70 o 
   2   8  12       88.06       93.56     16.30 o 
   3   8  12       13.54       12.30     11.56 o 
   4   8  12      134.42      145.82     53.82 o 
   5   8  12        7.99        4.00      5.70 o 
   6   8  12       76.84       53.19     18.01 o 
  -5   9  12        0.70       19.07     32.61 o 
  -4   9  12       87.70      145.88     50.24 o 
  -3   9  12       11.90       19.91     19.95 o 
  -2   9  12        0.01       12.12     17.68 o 
  -1   9  12        7.99       17.11     16.94 o 
   0   9  12       26.89       16.83     11.67 o 
   1   9  12       78.28       65.58     15.09 o 
   2   9  12       63.71       58.74     15.17 o 
   3   9  12       11.23        1.58     12.25 o 
   4   9  12        3.19        9.65     27.95 o 
   5   9  12      161.62      226.41     44.75 o 
  -3  10  12        1.15       36.93     38.84 o 
  -2  10  12        2.39       29.23     34.10 o 
  -1  10  12        1.04      -10.17     12.32 o 
   0  10  12       16.13       11.78     13.00 o 
   1  10  12       14.02       26.85     17.72 o 
   2  10  12       48.84       37.44     14.61 o 
   3  10  12       26.41       22.13     30.61 o 
 -10   1  13       19.93       12.48     15.80 o 
  -9   1  13        9.43        5.66     16.97 o 
  -8   1  13        1.41       -3.04      7.16 o 
  -7   1  13       24.64       32.21      5.70 o 
  -6   1  13      550.21      585.87     12.85 o 
  -5   1  13      795.65      814.70     15.60 o 
  -4   1  13      548.87      495.32     10.64 o 
  -3   1  13       15.16        8.75      3.58 o 
  -2   1  13      334.18      286.45      6.52 o 
  -1   1  13      171.42      174.04      4.39 o 
   0   1  13       10.80       12.88      2.21 o 
   1   1  13      145.65      140.71      4.55 o 
   2   1  13       25.88       22.45      3.25 o 
   3   1  13      176.63      175.64      5.93 o 
   4   1  13       42.04       49.93      4.81 o 
   5   1  13       36.12       34.89      5.97 o 
   6   1  13       43.96       61.76      7.16 o 
   7   1  13        3.73       -7.41      7.41 o 
   8   1  13      105.56      118.58     11.38 o 
   9   1  13        0.07       -8.41      8.90 o 
 -10   2  13       74.72       72.49     12.50 o 
  -9   2  13       26.29        6.75     10.10 o 
  -8   2  13        2.93       -5.63      9.37 o 
  -7   2  13        0.10        1.85      6.63 o 
  -6   2  13        0.05        2.27      5.31 o 
  -5   2  13       12.84        9.29      5.19 o 
  -4   2  13       13.04       16.68      5.17 o 
  -3   2  13        6.62       12.62      4.59 o 
  -2   2  13       21.72       21.83      3.79 o 
  -1   2  13      145.52      145.58      4.59 o 
   0   2  13       15.08       15.95      2.87 o 
   1   2  13      814.24      767.74     12.50 o 
   2   2  13      915.27      844.79     15.01 o 
   3   2  13      982.21      922.39     16.29 o 
   4   2  13      299.10      291.95      9.13 o 
   5   2  13      120.23      131.49      7.60 o 
   6   2  13      258.30      205.35      9.06 o 
   7   2  13       11.97       14.64     12.31 o 
   8   2  13      114.80      106.97     17.97 o 
   9   2  13        9.68        9.32     14.97 o 
  -9   3  13       32.95       36.88     15.46 o 
  -8   3  13        0.26       -7.80      8.36 o 
  -7   3  13       89.85       68.85      9.89 o 
  -6   3  13       18.56       13.68      5.36 o 
  -5   3  13       55.64       53.55      5.63 o 
  -4   3  13      159.83      150.22      7.48 o 
  -3   3  13       80.78       91.68      5.85 o 
  -2   3  13       17.57       12.46      3.77 o 
  -1   3  13       65.78       84.00      4.98 o 
   0   3  13      135.78      137.92      6.70 o 
   1   3  13       50.82       59.29      4.70 o 
   2   3  13       31.07       36.58      4.52 o 
   3   3  13     1287.69     1256.87     23.40 o 
   4   3  13       11.52        6.89      5.05 o 
   5   3  13       30.13       24.74      5.92 o 
   6   3  13        2.18        1.16      5.47 o 
   7   3  13        2.15       -0.03     11.23 o 
   8   3  13        5.12        9.65     13.97 o 
   9   3  13       55.72       52.24     18.30 o 
  -9   4  13       13.74        9.14     24.45 o 
  -8   4  13        7.05       -2.77     13.80 o 
  -7   4  13       42.54       53.82     14.59 o 
  -6   4  13       21.65       16.42      7.36 o 
  -5   4  13        1.07        2.86      5.28 o 
  -4   4  13      847.56      801.42     21.28 o 
  -3   4  13        0.31       -0.36      4.71 o 
  -2   4  13       18.09       18.84      6.98 o 
  -1   4  13       52.12       57.88      7.38 o 
   0   4  13      103.74      114.33      6.49 o 
   1   4  13     1114.81     1006.65     20.48 o 
   2   4  13      631.60      614.50     14.83 o 
   3   4  13      706.84      691.01     19.08 o 
   4   4  13        3.65       -6.23      5.90 o 
   5   4  13       12.27       -0.41      4.83 o 
   6   4  13        4.05        0.50      5.60 o 
   7   4  13       70.80       79.40      8.42 o 
   8   4  13       11.88       12.09      8.18 o 
  -9   5  13       19.45       18.85     45.58 o 
  -8   5  13        6.31       16.72     15.11 o 
  -7   5  13        1.07       -5.31     10.51 o 
  -6   5  13        3.36       -0.75      8.30 o 
  -5   5  13        7.46       -5.00      7.75 o 
  -4   5  13       88.84       59.80     11.71 o 
  -3   5  13        5.73       -5.88      7.45 o 
  -2   5  13       59.81       62.61      9.84 o 
  -1   5  13      113.96      134.10     12.80 o 
   0   5  13        4.87        5.77      8.17 o 
   1   5  13     2657.59     2502.33     50.52 o 
   2   5  13      386.89      326.54     11.66 o 
   3   5  13       27.42       29.92      9.34 o 
   4   5  13       24.91       20.44      6.87 o 
   5   5  13       30.65       32.22      8.35 o 
   6   5  13        1.56        9.10      8.03 o 
   7   5  13        1.86        2.02      9.73 o 
   8   5  13       17.85       17.14     11.15 o 
  -8   6  13      318.41      390.45     44.25 o 
  -7   6  13      193.41      228.15     36.77 o 
  -6   6  13        9.80       -0.29     19.30 o 
  -5   6  13       63.41       79.59     17.03 o 
  -4   6  13        1.38      -13.31      9.20 o 
  -3   6  13       29.12       25.27      9.16 o 
  -2   6  13        3.89       -3.64      7.41 o 
  -1   6  13      214.06      167.20     13.49 o 
   0   6  13       10.36       18.08      9.38 o 
   1   6  13       68.12       70.86      6.43 o 
   2   6  13       49.40       48.23      6.69 o 
   3   6  13      165.29      149.53     10.40 o 
   4   6  13       16.90       18.66      6.50 o 
   5   6  13        0.01       -2.76      5.48 o 
   6   6  13        9.14       -4.07      6.83 o 
   7   6  13       27.88       27.71     18.80 o 
  -7   7  13      176.26      226.95     43.84 o 
  -6   7  13      284.09      298.15     25.53 o 
  -5   7  13      448.33      472.97     55.15 o 
  -4   7  13       45.80       53.54     12.91 o 
  -3   7  13      129.00      145.46     16.10 o 
  -2   7  13      169.18      164.17     16.25 o 
  -1   7  13        0.80       -9.75      8.43 o 
   0   7  13        1.97       -1.07      8.71 o 
   1   7  13      508.77      422.04     24.44 o 
   2   7  13       30.29       30.92      6.19 o 
   3   7  13       14.04        7.22      4.83 o 
   4   7  13        1.67       -3.12      5.31 o 
   5   7  13       16.89       17.61      6.87 o 
   6   7  13       10.72        1.25      6.92 o 
  -6   8  13        2.99       21.01     50.99 o 
  -5   8  13       46.33       83.30     54.40 o 
  -4   8  13      813.53      823.94     32.06 o 
  -3   8  13       29.98       44.33     22.49 o 
  -2   8  13       14.52       15.03     10.87 o 
  -1   8  13        0.00       -5.22     10.26 o 
   0   8  13       14.53       16.31     12.08 o 
   1   8  13        0.01       -3.04     11.10 o 
   2   8  13      107.07      106.37     16.89 o 
   3   8  13       63.71       74.59      7.74 o 
   4   8  13        2.18        0.60      5.06 o 
   5   8  13        0.09       -9.25     13.81 o 
  -5   9  13        1.96       19.53     41.67 o 
  -4   9  13        6.92       25.14     26.37 o 
  -3   9  13        2.72        8.26     11.22 o 
  -2   9  13       83.18      104.20     15.02 o 
  -1   9  13       65.92       74.82     16.85 o 
   0   9  13      226.08      209.41     20.96 o 
   1   9  13       11.31       -5.20     11.54 o 
   2   9  13        1.01       36.31     14.06 o 
   3   9  13      123.29      131.31     19.82 o 
   4   9  13       36.67       54.57     32.61 o 
  -3  10  13       33.34      113.46     28.95 o 
  -2  10  13        5.74       34.82     25.97 o 
  -1  10  13        4.10       -3.29     12.86 o 
   0  10  13       47.47       54.58     16.29 o 
   1  10  13       35.72       27.31     14.98 o 
   2  10  13        0.01       -2.95     12.72 o 
 -10   0  14        7.50        3.16     13.31 o 
  -9   0  14        4.78        3.02     11.96 o 
  -8   0  14       37.12       86.47     27.12 o 
  -7   0  14      188.57      190.32     13.64 o 
  -6   0  14      966.92      923.25     27.52 o 
  -5   0  14     1792.66     1833.97     37.82 o 
  -4   0  14        2.29        5.11      6.77 o 
  -3   0  14      171.93      191.66      8.48 o 
  -2   0  14      232.83      254.75      8.31 o 
  -1   0  14       74.41       88.39      5.00 o 
   0   0  14      400.89      441.39      9.90 o 
   1   0  14       38.82       64.02      5.39 o 
   2   0  14       90.47      106.68     10.21 o 
   3   0  14      343.17      331.54     10.57 o 
   4   0  14       38.75       38.91      6.40 o 
   5   0  14        0.01        3.66     10.48 o 
   6   0  14      116.92       84.84     14.31 o 
   7   0  14       91.30      102.31     15.47 o 
   8   0  14        2.86        9.65     12.81 o 
   9   0  14      184.08      244.22     21.63 o 
 -10   1  14        0.03       -4.66     10.94 o 
  -9   1  14        0.10       -9.38      9.72 o 
  -8   1  14       80.38       61.81      9.82 o 
  -7   1  14      215.13      214.66      9.20 o 
  -6   1  14      679.97      691.39     14.37 o 
  -5   1  14       10.04        5.28      5.06 o 
  -4   1  14        5.91        5.10      4.85 o 
  -3   1  14        1.07       -1.53      3.48 o 
  -2   1  14      109.06      119.65      5.07 o 
  -1   1  14       27.74       30.29      2.94 o 
   0   1  14      277.77      288.27      5.72 o 
   1   1  14       15.98       17.05      2.88 o 
   2   1  14        2.16       -1.09      2.70 o 
   3   1  14        0.19        0.26      3.05 o 
   4   1  14        0.63        0.80      3.92 o 
   5   1  14       29.98       27.92     10.76 o 
   6   1  14       13.78       20.35      6.24 o 
   7   1  14        3.44       11.48      7.89 o 
   8   1  14        1.56        7.29      9.07 o 
   9   1  14       51.19       39.60     10.49 o 
  -9   2  14       26.87       23.74     10.61 o 
  -8   2  14       22.28       16.96      9.58 o 
  -7   2  14        6.09        2.60      8.18 o 
  -6   2  14      279.99      247.08     10.00 o 
  -5   2  14        1.18       -1.05      4.88 o 
  -4   2  14       51.92       58.02      6.02 o 
  -3   2  14       26.36       27.02      5.11 o 
  -2   2  14       75.09       72.17      4.96 o 
  -1   2  14       14.97        7.21      2.63 o 
   0   2  14      132.23      126.62      5.09 o 
   1   2  14      106.13      117.23      5.58 o 
   2   2  14      975.85      942.89     18.15 o 
   3   2  14        0.80        0.24      3.96 o 
   4   2  14      145.53      137.00      6.91 o 
   5   2  14      292.35      255.52      8.98 o 
   6   2  14        7.27        7.31      5.13 o 
   7   2  14       12.78       13.83      5.91 o 
   8   2  14      163.31      201.96     21.46 o 
   9   2  14      245.37      273.99     24.95 o 
  -9   3  14        3.37       -4.68     15.33 o 
  -8   3  14        2.94       -0.02      8.61 o 
  -7   3  14       10.67       14.35      7.70 o 
  -6   3  14        1.87       10.87      5.84 o 
  -5   3  14       67.44       73.47      6.22 o 
  -4   3  14      355.05      331.94      9.98 o 
  -3   3  14      702.26      619.26     12.91 o 
  -2   3  14       39.95       36.89      4.52 o 
  -1   3  14       59.90       71.44      5.16 o 
   0   3  14       60.86       63.27      5.45 o 
   1   3  14       47.52       60.82      5.05 o 
   2   3  14      601.17      570.92     12.55 o 
   3   3  14     1353.40     1362.86     25.40 o 
   4   3  14      171.72      151.63      9.03 o 
   5   3  14       16.02       17.12      5.58 o 
   6   3  14       45.90       55.55      7.47 o 
   7   3  14      134.69      133.13     12.56 o 
   8   3  14       10.12        6.89      8.52 o 
  -9   4  14       90.12      106.02     21.21 o 
  -8   4  14        1.35        1.44     27.45 o 
  -7   4  14       27.61       23.26     14.24 o 
  -6   4  14      118.78      123.84     15.06 o 
  -5   4  14      316.74      310.34     11.07 o 
  -4   4  14       37.52       42.22      6.27 o 
  -3   4  14      173.71      174.40     10.02 o 
  -2   4  14      160.12      162.15      9.78 o 
  -1   4  14       83.00      105.16      8.87 o 
   0   4  14       14.23       33.25      6.85 o 
   1   4  14     1573.92     1475.40     28.09 o 
   2   4  14        1.11       -2.92      4.35 o 
   3   4  14       64.03       61.04     12.35 o 
   4   4  14        4.53       -0.78      5.13 o 
   5   4  14       34.56       26.89      6.23 o 
   6   4  14      144.48      151.82     15.20 o 
   7   4  14      216.32      231.70     13.85 o 
   8   4  14        3.05       -1.12      9.98 o 
  -8   5  14        1.54       13.88     15.97 o 
  -7   5  14       24.59       19.53     12.95 o 
  -6   5  14        0.98       -6.04      6.82 o 
  -5   5  14        0.19       -1.76      8.03 o 
  -4   5  14        0.17      -10.58      7.66 o 
  -3   5  14       28.67       33.56      9.42 o 
  -2   5  14      139.66      146.06     11.87 o 
  -1   5  14      166.17      157.69     11.69 o 
   0   5  14      149.22      149.56     12.83 o 
   1   5  14      477.48      457.95     14.22 o 
   2   5  14     1103.84      966.64     26.16 o 
   3   5  14       40.71       36.64      6.70 o 
   4   5  14      160.90      143.45     42.34 o 
   5   5  14        1.42       -4.80     15.55 o 
   6   5  14      200.42      221.47     36.27 o 
   7   5  14      247.07      306.27     37.93 o 
   8   5  14       30.69       36.60     13.14 o 
  -8   6  14       17.37       82.18     36.43 o 
  -7   6  14       20.58       26.08     18.16 o 
  -6   6  14        1.33       19.86     19.88 o 
  -5   6  14        0.80        3.80     10.10 o 
  -4   6  14       35.07       41.94     12.30 o 
  -3   6  14       23.36       22.07      9.52 o 
  -2   6  14       13.08       12.17      8.70 o 
  -1   6  14       64.60       67.38     10.40 o 
   0   6  14        2.37       -5.45      8.34 o 
   1   6  14       19.36       23.01      5.64 o 
   2   6  14      277.55      226.68     11.00 o 
   3   6  14       97.80      111.94     12.71 o 
   4   6  14        0.75        0.00      5.44 o 
   5   6  14       31.95       32.52      8.36 o 
   6   6  14       18.91       80.35     31.28 o 
   7   6  14       79.25       81.00     30.61 o 
  -7   7  14       73.33       76.33     35.10 o 
  -6   7  14        8.85        9.89     21.63 o 
  -5   7  14      126.40      133.17     21.88 o 
  -4   7  14      242.06      218.69     16.74 o 
  -3   7  14       22.31       12.64     10.81 o 
  -2   7  14        2.13       -0.83      9.97 o 
  -1   7  14       60.51       74.00     13.39 o 
   0   7  14       15.95       13.96     11.01 o 
   1   7  14      524.52      475.82     26.46 o 
   2   7  14       16.34        3.98      4.82 o 
   3   7  14        4.40        2.85      4.70 o 
   4   7  14       10.32        8.50     10.15 o 
   5   7  14        4.66       -0.68      6.11 o 
   6   7  14       80.03       47.37     28.61 o 
  -6   8  14        4.03       37.80     37.51 o 
  -5   8  14      378.73      397.79     52.99 o 
  -4   8  14      442.18      432.33     22.98 o 
  -3   8  14      457.15      438.19     22.50 o 
  -2   8  14       41.76       48.76     12.96 o 
  -1   8  14       50.28       51.41     12.51 o 
   0   8  14        2.91        7.72     11.76 o 
   1   8  14        0.08        0.19     11.46 o 
   2   8  14       12.88       11.82     12.76 o 
   3   8  14       76.61       91.97     11.34 o 
   4   8  14       33.90       29.41     10.06 o 
   5   8  14        0.01       -5.18     11.48 o 
  -4   9  14      140.10      178.29     31.03 o 
  -3   9  14        4.24        3.34     16.24 o 
  -2   9  14        0.10        5.13     15.91 o 
  -1   9  14       10.68       13.47     23.72 o 
   0   9  14       13.70       24.03     14.02 o 
   1   9  14       17.23       22.99     14.12 o 
   2   9  14       30.50       50.62     16.16 o 
   3   9  14      203.56      222.26     35.27 o 
   4   9  14       29.88       -4.66     28.61 o 
  -1  10  14        3.74        9.12     13.70 o 
   0  10  14      126.35      143.05     21.12 o 
   1  10  14       67.60       67.33     17.13 o 
  -9   1  15       17.47       10.50     10.45 o 
  -8   1  15        7.90       -4.04      8.56 o 
  -7   1  15        3.01        4.56      6.61 o 
  -6   1  15       12.39       15.20      5.56 o 
  -5   1  15        5.37        2.42      6.20 o 
  -4   1  15       37.20       47.54      5.15 o 
  -3   1  15        1.68       -8.05      4.03 o 
  -2   1  15      613.01      554.40      9.55 o 
  -1   1  15        4.73        5.91      2.59 o 
   0   1  15      222.97      219.54      5.29 o 
   1   1  15        7.04        5.37      2.80 o 
   2   1  15       43.02       44.50      4.15 o 
   3   1  15       26.49       41.89      4.81 o 
   4   1  15      986.81      887.06     16.55 o 
   5   1  15        0.36       -2.93      4.57 o 
   6   1  15        0.58       -3.25      5.78 o 
   7   1  15        4.02       -0.90      8.38 o 
   8   1  15       65.11       73.03     11.16 o 
  -9   2  15        6.79       19.46     10.52 o 
  -8   2  15        1.91      -11.59      8.32 o 
  -7   2  15      183.18      178.57     11.81 o 
  -6   2  15        0.55        0.04      5.78 o 
  -5   2  15        4.71        5.52      5.55 o 
  -4   2  15       63.91       68.79      6.23 o 
  -3   2  15        6.68       -1.29      4.19 o 
  -2   2  15      120.73      138.89      6.07 o 
  -1   2  15      272.63      259.83      7.10 o 
   0   2  15      172.03      163.74      6.01 o 
   1   2  15       12.57       12.99      3.81 o 
   2   2  15        7.22        1.03      3.61 o 
   3   2  15      255.94      268.81      8.32 o 
   4   2  15       16.77       14.55      4.64 o 
   5   2  15       24.64       21.73      5.22 o 
   6   2  15        9.63       15.17      5.73 o 
   7   2  15      117.09      150.49     13.32 o 
   8   2  15       31.17       39.09     16.14 o 
  -9   3  15        1.76        3.66      9.50 o 
  -8   3  15        0.67       -3.59      8.99 o 
  -7   3  15       20.43       14.97      7.88 o 
  -6   3  15        0.40        5.90      9.91 o 
  -5   3  15       37.69       37.51      5.69 o 
  -4   3  15      417.78      393.24     10.60 o 
  -3   3  15      177.69      171.49      8.79 o 
  -2   3  15       41.74       44.49      5.25 o 
  -1   3  15        0.77        5.02      4.33 o 
   0   3  15        0.57       16.69      5.12 o 
   1   3  15       88.36       93.81      6.05 o 
   2   3  15     2783.59     2727.96     42.47 o 
   3   3  15        3.20       -4.20      4.80 o 
   4   3  15      104.01      108.03      7.89 o 
   5   3  15      109.47      122.02     11.93 o 
   6   3  15       53.67       44.74      7.21 o 
   7   3  15        2.08        2.73      8.06 o 
   8   3  15        1.61       -2.26      8.64 o 
  -9   4  15      143.88      149.53     31.11 o 
  -8   4  15       17.60       14.11     15.54 o 
  -7   4  15        0.10      -22.77     29.36 o 
  -6   4  15        9.31        8.99      7.73 o 
  -5   4  15      104.04      102.49     10.22 o 
  -4   4  15       58.47       59.17      8.84 o 
  -3   4  15      831.13      824.61     20.96 o 
  -2   4  15      168.79      167.59      9.87 o 
  -1   4  15      360.19      361.17     12.91 o 
   0   4  15        6.64       -3.38      4.43 o 
   1   4  15      851.74      814.61     18.13 o 
   2   4  15      102.40      105.09      7.46 o 
   3   4  15       97.03       98.74     13.04 o 
   4   4  15       55.06       52.16      7.55 o 
   5   4  15       57.99       62.24      7.17 o 
   6   4  15        3.38        1.56      6.03 o 
   7   4  15        8.34        1.19      7.29 o 
   8   4  15       81.03       78.84     12.22 o 
  -8   5  15      170.84      191.18     22.21 o 
  -7   5  15        7.59        8.36     21.96 o 
  -6   5  15        0.46       -4.14      8.74 o 
  -5   5  15       11.40        6.79      8.74 o 
  -4   5  15       54.32       56.71      9.93 o 
  -3   5  15        0.73       -0.66      8.09 o 
  -2   5  15       32.97       30.27      9.44 o 
  -1   5  15      113.13      133.42     12.13 o 
   0   5  15        4.09       17.16     11.68 o 
   1   5  15      103.32      101.01      8.24 o 
   2   5  15      151.52      139.71     13.68 o 
   3   5  15       43.77       41.76      9.61 o 
   4   5  15       27.96       32.65      7.87 o 
   5   5  15       54.22       60.31      9.84 o 
   6   5  15       50.95       72.20     11.48 o 
   7   5  15       22.69       19.84     19.13 o 
  -7   6  15       14.13       25.83     18.12 o 
  -6   6  15       94.13      133.11     22.97 o 
  -5   6  15       15.45        6.64     11.77 o 
  -4   6  15      163.95      161.52     16.18 o 
  -3   6  15       50.27       43.54     12.28 o 
  -2   6  15       27.14       27.98     11.40 o 
  -1   6  15       43.24       57.48     10.39 o 
   0   6  15       27.38       27.16     10.49 o 
   1   6  15      230.08      182.21      9.33 o 
   2   6  15       58.25       47.19      7.22 o 
   3   6  15       24.03       19.78      6.16 o 
   4   6  15        2.27       -2.18      5.86 o 
   5   6  15        0.03       -2.13      6.39 o 
   6   6  15        0.04       -3.08      7.32 o 
   7   6  15        5.09        2.35      8.83 o 
  -7   7  15        2.27       12.33     29.11 o 
  -6   7  15      169.42      189.40     29.86 o 
  -5   7  15       29.29       29.93     19.46 o 
  -4   7  15      261.62      254.44     21.31 o 
  -3   7  15      153.51      188.14     17.88 o 
  -2   7  15       29.72       33.76     12.73 o 
  -1   7  15       10.86       10.16     10.56 o 
   0   7  15        7.60       12.47     10.60 o 
   1   7  15        9.38       -3.48     11.25 o 
   2   7  15       46.97       19.96      5.85 o 
   3   7  15      168.50      154.57      9.70 o 
   4   7  15        1.80        6.56      6.32 o 
   5   7  15        1.25       -0.47      5.69 o 
   6   7  15       55.82       41.93     14.56 o 
  -5   8  15      181.17      198.85     29.61 o 
  -4   8  15       77.55       98.44     26.85 o 
  -3   8  15       38.26       38.68     13.68 o 
  -2   8  15       29.79       30.24     12.89 o 
  -1   8  15       31.72       45.47     12.92 o 
   0   8  15       24.20       20.56     16.55 o 
   1   8  15        0.04       -3.75     12.03 o 
   2   8  15       98.40      135.49     26.20 o 
   3   8  15       95.24       82.34     11.06 o 
   4   8  15       40.39       38.11     12.89 o 
   5   8  15        0.00        3.02      9.23 o 
  -4   9  15        0.35       18.73     20.88 o 
  -3   9  15       15.60       37.48     15.42 o 
  -2   9  15        0.64        6.65     20.27 o 
  -1   9  15       33.39       23.73     14.56 o 
   0   9  15       44.71       53.43     18.22 o 
   1   9  15       49.13       39.15     15.57 o 
   2   9  15      505.81      559.51     50.07 o 
   3   9  15       50.35       83.01     34.44 o 
  -9   0  16      121.78      144.13     16.52 o 
  -8   0  16     1468.57     1246.99     32.66 o 
  -7   0  16      345.76      302.02     14.84 o 
  -6   0  16        2.97        3.50      7.68 o 
  -5   0  16      672.06      622.76     17.88 o 
  -4   0  16       32.17       32.16     12.34 o 
  -3   0  16        1.60       -0.71      6.23 o 
  -2   0  16     2354.13     2182.81     42.77 o 
  -1   0  16      148.64      149.37      7.21 o 
   0   0  16      195.86      215.54      8.08 o 
   1   0  16       26.79       26.65      4.50 o 
   2   0  16        2.73        2.16      4.22 o 
   3   0  16       20.04       15.17      5.01 o 
   4   0  16      449.33      406.15     14.54 o 
   5   0  16        1.42        7.65     11.31 o 
   6   0  16       17.14        4.66     12.14 o 
   7   0  16       31.08       36.43     14.47 o 
   8   0  16        2.73       11.48     14.14 o 
  -9   1  16       11.32       12.61     13.40 o 
  -8   1  16       76.09       89.17     11.18 o 
  -7   1  16      642.08      593.10     18.85 o 
  -6   1  16       17.31       18.06      6.47 o 
  -5   1  16        9.66       19.48      7.72 o 
  -4   1  16        4.76        0.59      4.38 o 
  -3   1  16        0.54       -0.40      4.23 o 
  -2   1  16      474.92      456.66      9.40 o 
  -1   1  16       64.51       70.79      3.90 o 
   0   1  16       14.93       25.05      3.40 o 
   1   1  16        4.25       -0.04      2.71 o 
   2   1  16        1.82       -0.21      5.13 o 
   3   1  16      325.88      292.21      8.74 o 
   4   1  16      156.16      128.60      6.81 o 
   5   1  16        9.99        1.54      5.57 o 
   6   1  16        3.18        9.10      8.82 o 
   7   1  16       11.80        8.09      9.48 o 
   8   1  16      153.50      170.61     13.88 o 
  -9   2  16       86.54       76.66     12.02 o 
  -8   2  16        0.01       -6.30      8.77 o 
  -7   2  16        0.09        1.73      8.29 o 
  -6   2  16       31.69       57.80     10.45 o 
  -5   2  16       16.18       17.99      7.23 o 
  -4   2  16       21.35       27.96      5.93 o 
  -3   2  16      178.92      177.93      7.10 o 
  -2   2  16       35.40       44.89      5.52 o 
  -1   2  16      231.70      228.25      8.05 o 
   0   2  16       83.92      112.62      5.50 o 
   1   2  16      141.93      132.39      6.19 o 
   2   2  16      381.62      362.55      9.15 o 
   3   2  16     1100.45     1013.50     18.17 o 
   4   2  16       24.24       15.40      4.84 o 
   5   2  16       25.70       23.51      5.41 o 
   6   2  16       65.48       97.28      8.23 o 
   7   2  16       21.01       21.97      6.99 o 
   8   2  16        0.85        1.16     15.14 o 
  -9   3  16        9.94        6.28      9.70 o 
  -8   3  16       18.20       29.40     10.03 o 
  -7   3  16       57.92       47.11      9.12 o 
  -6   3  16      112.35      107.09     12.10 o 
  -5   3  16       57.79       63.62      8.89 o 
  -4   3  16        1.75        0.22      5.50 o 
  -3   3  16       24.05       25.96      5.87 o 
  -2   3  16      176.75      169.64      7.79 o 
  -1   3  16        0.53       -3.47      4.21 o 
   0   3  16       10.14        1.27      3.85 o 
   1   3  16       56.78       67.06      5.78 o 
   2   3  16      544.37      505.67     12.37 o 
   3   3  16      170.85      157.92      8.65 o 
   4   3  16      140.46      173.85      9.16 o 
   5   3  16       92.24      121.08     10.21 o 
   6   3  16      249.72      284.61     12.38 o 
   7   3  16       72.45       49.03     10.23 o 
   8   3  16      144.52      147.35     15.00 o 
  -8   4  16        5.97       -7.72     15.60 o 
  -7   4  16        0.46      -13.40     14.29 o 
  -6   4  16       18.50       18.09     11.48 o 
  -5   4  16       22.00        4.99      7.13 o 
  -4   4  16        0.03       -6.83      7.41 o 
  -3   4  16      104.04      126.75      9.81 o 
  -2   4  16        0.47       -7.42      6.78 o 
  -1   4  16      351.07      340.38     12.92 o 
   0   4  16      183.40      164.10      8.31 o 
   1   4  16      145.90      154.02      8.10 o 
   2   4  16       64.34       62.07      7.97 o 
   3   4  16      194.21      189.22     10.57 o 
   4   4  16      204.71      188.18     22.71 o 
   5   4  16        0.00       -3.16      6.05 o 
   6   4  16       28.84       28.39      7.11 o 
   7   4  16        0.39        0.45      7.43 o 
  -8   5  16       56.86       61.72     25.54 o 
  -7   5  16        2.79      -16.88     14.61 o 
  -6   5  16        9.69        2.16      9.53 o 
  -5   5  16       12.76        0.67      9.29 o 
  -4   5  16        5.77       -7.85      8.51 o 
  -3   5  16      176.93      181.75     13.04 o 
  -2   5  16       20.86       17.00      9.23 o 
  -1   5  16      384.80      340.49     15.69 o 
   0   5  16      270.89      276.23     16.82 o 
   1   5  16      114.67      112.09     10.36 o 
   2   5  16      100.02      109.50     14.16 o 
   3   5  16       27.57       32.13      7.98 o 
   4   5  16       28.76       34.43     10.31 o 
   5   5  16       87.76       93.98     15.64 o 
   6   5  16       25.82       37.73     14.39 o 
   7   5  16        4.09        8.35     12.14 o 
  -7   6  16        8.49       64.05     34.60 o 
  -6   6  16        3.17       17.67     20.55 o 
  -5   6  16        0.03       -8.41     10.72 o 
  -4   6  16        4.04        8.02     11.57 o 
  -3   6  16        2.44       -5.74     10.31 o 
  -2   6  16       10.97       -5.92     10.33 o 
  -1   6  16       63.46       71.48     13.79 o 
   0   6  16       30.81       26.33     11.60 o 
   1   6  16       47.69       46.58      9.96 o 
   2   6  16       26.81       22.87      6.22 o 
   3   6  16        0.79        1.76      9.90 o 
   4   6  16       47.54       60.83     10.15 o 
   5   6  16      467.93      472.47     60.47 o 
   6   6  16       32.79       31.37     13.72 o 
  -6   7  16       27.67       54.42     20.37 o 
  -5   7  16        0.38       -8.85     12.20 o 
  -4   7  16      106.18      129.12     17.45 o 
  -3   7  16       55.17       82.69     15.44 o 
  -2   7  16       17.51       25.16     15.01 o 
  -1   7  16      169.79      193.60     17.70 o 
   0   7  16      176.11      182.66     16.23 o 
   1   7  16        0.29       -1.28     12.39 o 
   2   7  16       33.62       22.52      6.18 o 
   3   7  16        9.45        9.92      5.90 o 
   4   7  16        0.71        1.20      5.64 o 
   5   7  16       22.25       18.66      7.97 o 
  -5   8  16        1.72       27.19     16.92 o 
  -4   8  16      120.40      164.50     21.85 o 
  -3   8  16       18.20       24.14     13.27 o 
  -2   8  16       92.61      103.31     16.52 o 
  -1   8  16        7.70        1.78     11.45 o 
   0   8  16       50.33       63.14     21.71 o 
   1   8  16       21.90       13.09     13.85 o 
   2   8  16      160.60      216.47     20.11 o 
   3   8  16       24.40       23.72      6.43 o 
   4   8  16      127.33      108.74     32.44 o 
  -3   9  16        1.50        3.73     14.09 o 
  -2   9  16        3.23        3.35     20.67 o 
  -1   9  16       43.29       14.41     14.61 o 
   0   9  16       43.68       44.09     18.96 o 
   1   9  16        2.13       10.09     16.05 o 
   2   9  16        2.99        5.82     14.15 o 
  -9   1  17        1.74       -4.44     10.50 o 
  -8   1  17      179.05      194.31     13.54 o 
  -7   1  17      558.50      580.89     18.74 o 
  -6   1  17       73.39       65.80      6.01 o 
  -5   1  17        0.71       -4.22      4.68 o 
  -4   1  17       97.88      102.85      6.57 o 
  -3   1  17       55.16       54.56      5.05 o 
  -2   1  17        5.34       11.52      4.16 o 
  -1   1  17      122.47      131.81      5.03 o 
   0   1  17        0.16       -3.32      2.82 o 
   1   1  17       65.87       79.77      4.81 o 
   2   1  17        6.80       11.49      4.20 o 
   3   1  17       64.98       73.73      5.80 o 
   4   1  17        3.68        5.68      4.77 o 
   5   1  17       45.67       42.64      6.47 o 
   6   1  17      142.70      167.97     13.02 o 
   7   1  17        6.28       -3.15      9.24 o 
   8   1  17       58.39       60.04     11.34 o 
  -9   2  17       10.19        7.14     10.49 o 
  -8   2  17        0.84      -10.51      8.79 o 
  -7   2  17        0.00        1.65      8.44 o 
  -6   2  17        0.37      -15.14      7.57 o 
  -5   2  17       44.30       81.32     10.49 o 
  -4   2  17        7.47        7.42      5.73 o 
  -3   2  17       94.20      112.76      7.38 o 
  -2   2  17        2.53       -1.76      4.62 o 
  -1   2  17      310.73      304.40      9.06 o 
   0   2  17      300.62      283.34      7.76 o 
   1   2  17      492.45      472.81     10.47 o 
   2   2  17      218.62      209.81      7.46 o 
   3   2  17      113.19      113.15      6.54 o 
   4   2  17      275.05      215.86      8.74 o 
   5   2  17        8.11       10.34      6.01 o 
   6   2  17      215.08      224.48     13.03 o 
   7   2  17       20.74       17.80      9.15 o 
   8   2  17        4.22        9.32     16.80 o 
  -8   3  17        2.44       -5.24      9.30 o 
  -7   3  17       36.11       26.59      8.58 o 
  -6   3  17       43.83       42.02      8.56 o 
  -5   3  17       59.13       62.34      8.66 o 
  -4   3  17       20.43       12.51      6.02 o 
  -3   3  17       14.21       12.16      5.16 o 
  -2   3  17       11.67       12.88      4.78 o 
  -1   3  17        1.62       -0.98      3.72 o 
   0   3  17        2.56       -0.17      3.24 o 
   1   3  17      851.13      788.35     17.31 o 
   2   3  17        0.15       -6.21      4.10 o 
   3   3  17       18.51       26.79      5.88 o 
   4   3  17        2.09       -0.83      5.21 o 
   5   3  17       14.38       17.73      6.23 o 
   6   3  17        3.03       -3.58      5.96 o 
   7   3  17       15.92       27.43      9.34 o 
  -8   4  17       26.88       15.00     30.94 o 
  -7   4  17        0.69        2.37     12.08 o 
  -6   4  17      253.85      223.60     16.43 o 
  -5   4  17        0.16      -10.90      7.67 o 
  -4   4  17       45.12       55.32      9.07 o 
  -3   4  17       36.72       20.12      8.22 o 
  -2   4  17      115.18      126.97     10.52 o 
  -1   4  17      640.56      580.67     17.20 o 
   0   4  17     1058.83     1012.70     20.23 o 
   1   4  17      367.14      355.95     11.80 o 
   2   4  17        0.46       -5.69      4.70 o 
   3   4  17       10.90        7.26      6.20 o 
   4   4  17        0.18       -0.12      6.11 o 
   5   4  17      114.81      112.50     18.71 o 
   6   4  17        5.23        6.30      6.45 o 
   7   4  17       39.27       41.65     16.22 o 
  -7   5  17        3.71       -3.78     16.09 o 
  -6   5  17       23.71        0.08     12.05 o 
  -5   5  17        9.61        0.17      9.39 o 
  -4   5  17       30.11       21.07      9.62 o 
  -3   5  17       31.43       35.00      9.95 o 
  -2   5  17       38.96       40.03     10.62 o 
  -1   5  17     1035.10      956.86     39.55 o 
   0   5  17      273.39      266.44     25.15 o 
   1   5  17       91.51      105.20      9.36 o 
   2   5  17       52.13       52.30      7.84 o 
   3   5  17        5.04       -3.62      5.72 o 
   4   5  17       21.68       16.11      7.85 o 
   5   5  17       35.86       47.84     18.38 o 
   6   5  17       15.43       15.96      9.18 o 
  -7   6  17       77.21       85.68     39.59 o 
  -6   6  17        0.39       -9.03     16.92 o 
  -5   6  17        4.13       -7.42     11.59 o 
  -4   6  17        3.02        2.08     11.34 o 
  -3   6  17       15.56       10.55     11.48 o 
  -2   6  17        0.41       -8.86      9.90 o 
  -1   6  17       34.31       38.69     12.16 o 
   0   6  17       11.48       14.29     10.98 o 
   1   6  17       59.57       37.99     14.39 o 
   2   6  17       17.16       13.99      6.22 o 
   3   6  17        0.99        7.61     12.98 o 
   4   6  17        0.83        5.12      6.23 o 
   5   6  17       30.85       29.29      9.26 o 
   6   6  17        1.74        4.10      7.69 o 
  -6   7  17       13.62       20.67     19.88 o 
  -5   7  17       37.29       35.66     14.95 o 
  -4   7  17      139.51      125.68     18.29 o 
  -3   7  17        2.16        2.19     12.81 o 
  -2   7  17        6.90        8.66     12.13 o 
  -1   7  17      271.56      250.36     17.93 o 
   0   7  17        0.09       -0.87     11.18 o 
   1   7  17        6.18        2.54     12.83 o 
   2   7  17        0.09       -5.13      4.75 o 
   3   7  17       24.42       26.36     12.06 o 
   4   7  17       28.05       38.39     11.15 o 
   5   7  17       90.24      113.03     30.28 o 
  -4   8  17        4.14       -3.15     15.73 o 
  -3   8  17        0.16       -2.67     12.85 o 
  -2   8  17        4.38       -1.83     12.48 o 
  -1   8  17        2.53        4.24     14.09 o 
   0   8  17      154.77      175.66     22.70 o 
   1   8  17       47.80       46.61     22.46 o 
   2   8  17        0.47      -16.17     12.49 o 
   3   8  17        0.06        4.26      5.98 o 
  -2   9  17       90.19      106.88     21.66 o 
  -1   9  17       49.87       35.92     15.79 o 
   0   9  17        1.95       -1.64     13.47 o 
   1   9  17       48.58       71.04     17.77 o 
  -8   0  18      430.51      384.40     17.47 o 
  -7   0  18      543.44      472.43     19.14 o 
  -6   0  18        1.95      -13.08      8.62 o 
  -5   0  18        0.80        0.22      9.51 o 
  -4   0  18       30.69       12.01     12.85 o 
  -3   0  18       23.05       24.08      6.87 o 
  -2   0  18      356.86      339.92     12.19 o 
  -1   0  18      120.11      137.12      8.09 o 
   0   0  18       30.34       27.07      5.62 o 
   1   0  18       67.38       65.23      6.51 o 
   2   0  18       33.57       35.52      5.80 o 
   3   0  18        8.35        1.33      4.91 o 
   4   0  18      114.30      130.77     19.96 o 
   5   0  18      118.03      123.27     16.64 o 
   6   0  18        0.03      -19.46     11.98 o 
   7   0  18      181.32      210.78     20.96 o 
  -8   1  18      258.36      257.45     12.38 o 
  -7   1  18       62.92       52.33      8.77 o 
  -6   1  18       51.92       51.85      8.38 o 
  -5   1  18        0.02       -4.77      4.85 o 
  -4   1  18       94.94       99.95      6.12 o 
  -3   1  18        0.98       -3.34      4.68 o 
  -2   1  18       63.74       58.76      5.47 o 
  -1   1  18       40.84       49.09      4.45 o 
   0   1  18        2.90       -1.81      3.43 o 
   1   1  18        1.51        2.98      3.56 o 
   2   1  18        2.65        1.21      4.40 o 
   3   1  18        1.29       -5.51      4.39 o 
   4   1  18        4.90        5.52      5.10 o 
   5   1  18        1.83       -3.88      5.76 o 
   6   1  18        4.03        1.24      9.14 o 
   7   1  18       39.55       33.82     10.66 o 
  -8   2  18      165.85      153.86     12.58 o 
  -7   2  18       22.36       19.77      9.32 o 
  -6   2  18       35.54       31.11      9.08 o 
  -5   2  18        0.39       -5.84      6.04 o 
  -4   2  18        9.77       -1.33      5.74 o 
  -3   2  18        7.05        3.12      5.44 o 
  -2   2  18        6.72       -4.53      5.29 o 
  -1   2  18       79.65       83.26      7.07 o 
   0   2  18      292.35      275.24      7.77 o 
   1   2  18        1.08        1.85      3.79 o 
   2   2  18       15.87       16.96      4.56 o 
   3   2  18      310.23      291.97      9.20 o 
   4   2  18       19.87       21.79      5.29 o 
   5   2  18       12.83        6.95      5.15 o 
   6   2  18      242.65      301.37     23.86 o 
   7   2  18      218.67      292.79     24.95 o 
  -8   3  18        0.05       -8.42      9.21 o 
  -7   3  18        8.27       -6.18      9.17 o 
  -6   3  18      207.24      200.51     11.77 o 
  -5   3  18      129.88      121.15     10.10 o 
  -4   3  18       23.31       18.62      7.02 o 
  -3   3  18       58.50       69.27      6.40 o 
  -2   3  18       19.44       28.08      5.42 o 
  -1   3  18       66.90       87.79      6.20 o 
   0   3  18      183.90      184.05      7.12 o 
   1   3  18     1612.76     1615.80     26.37 o 
   2   3  18       64.65       56.65      6.73 o 
   3   3  18       11.83        2.57      5.25 o 
   4   3  18       45.86       54.58      7.18 o 
   5   3  18       37.35       43.11      7.30 o 
   6   3  18       54.54       43.50      8.72 o 
   7   3  18      106.61      105.89     13.03 o 
  -8   4  18       63.70       62.91     18.32 o 
  -7   4  18       88.09       63.12     14.45 o 
  -6   4  18       11.49        0.46     11.82 o 
  -5   4  18       47.81       57.73     12.97 o 
  -4   4  18      125.70      137.47     15.02 o 
  -3   4  18       17.55       14.06      8.23 o 
  -2   4  18        9.25        5.21      7.95 o 
  -1   4  18      967.83      965.26     24.13 o 
   0   4  18      101.80      132.66      9.54 o 
   1   4  18       51.09       53.06      6.82 o 
   2   4  18       16.13        5.47      5.52 o 
   3   4  18       29.52       22.93      7.12 o 
   4   4  18      102.53      119.70     10.59 o 
   5   4  18      134.47      157.04     13.49 o 
   6   4  18        2.71        3.81      6.56 o 
  -7   5  18        9.24       -6.59     16.30 o 
  -6   5  18        1.23       -6.08     12.08 o 
  -5   5  18       27.75       26.73     10.92 o 
  -4   5  18       26.76       15.73     10.01 o 
  -3   5  18       89.16      123.50     12.54 o 
  -2   5  18        5.97        6.23      9.13 o 
  -1   5  18      403.29      393.77     19.59 o 
   0   5  18      586.88      552.28     20.57 o 
   1   5  18        2.51       -1.21      5.44 o 
   2   5  18       57.28       58.35      8.45 o 
   3   5  18        0.06       -1.12      5.90 o 
   4   5  18      123.98      156.67     30.11 o 
   5   5  18      309.44      349.63     34.77 o 
   6   5  18       37.36       60.12     20.55 o 
  -6   6  18        0.92        3.66     32.44 o 
  -5   6  18        0.23       -4.48     12.41 o 
  -4   6  18       20.23       23.38     13.32 o 
  -3   6  18       22.84       21.31     15.18 o 
  -2   6  18        0.24        1.53     11.07 o 
  -1   6  18       15.49       15.72     12.23 o 
   0   6  18      274.02      246.85     17.37 o 
   1   6  18       21.39       20.05     13.67 o 
   2   6  18        1.15       -0.22      5.59 o 
   3   6  18       27.03       30.32      8.20 o 
   4   6  18       21.56       20.83      8.42 o 
   5   6  18       60.85       76.41     11.49 o 
  -5   7  18       10.99        7.06     13.69 o 
  -4   7  18        4.99       -4.07     14.88 o 
  -3   7  18       61.15       88.44     16.91 o 
  -2   7  18        2.10        6.14     12.28 o 
  -1   7  18      349.58      333.51     20.66 o 
   0   7  18        2.63       -9.17     12.75 o 
   1   7  18        0.03        2.49     13.17 o 
   2   7  18        6.07        7.42     10.53 o 
   3   7  18        0.66       -2.39     12.31 o 
   4   7  18       64.81       62.55     11.98 o 
  -4   8  18       33.45       49.80     16.35 o 
  -3   8  18       33.90       41.96     15.40 o 
  -2   8  18        0.39       -4.86     12.49 o 
  -1   8  18       12.40       10.83     12.93 o 
   0   8  18        6.55        2.63     14.43 o 
   1   8  18       41.04       46.26     17.24 o 
   2   8  18       12.38       20.86     15.02 o 
  -8   1  19        7.05       13.38      8.65 o 
  -7   1  19        7.07       -7.64      7.93 o 
  -6   1  19        1.67       -8.26      7.32 o 
  -5   1  19       14.25        7.16      5.58 o 
  -4   1  19      120.49      118.46      7.00 o 
  -3   1  19        0.44       -5.20      4.82 o 
  -2   1  19       93.80      108.60      6.42 o 
  -1   1  19        2.58       -5.32      4.75 o 
   0   1  19       30.81       39.37      4.72 o 
   1   1  19       77.61       95.21      5.75 o 
   2   1  19      595.80      559.09     12.78 o 
   3   1  19        3.63        2.32      4.54 o 
   4   1  19        0.15       -6.61      6.45 o 
   5   1  19        0.43       -1.59      8.40 o 
   6   1  19       52.17       53.84     11.16 o 
   7   1  19       17.74       46.49     11.15 o 
  -8   2  19        7.57       -8.18      9.35 o 
  -7   2  19        4.46       -9.52      7.77 o 
  -6   2  19       14.26        2.43      7.36 o 
  -5   2  19        1.89      -11.06      6.52 o 
  -4   2  19       97.19      120.51      8.20 o 
  -3   2  19       76.95       67.26      7.03 o 
  -2   2  19       46.09       43.30      6.30 o 
  -1   2  19       37.75       32.18      6.01 o 
   0   2  19        1.07       -0.40      4.20 o 
   1   2  19      170.77      165.98      7.64 o 
   2   2  19        4.62       -6.32      4.45 o 
   3   2  19        0.08       -4.82      4.76 o 
   4   2  19        7.97       17.62      5.37 o 
   5   2  19       54.12       65.13      6.90 o 
   6   2  19       51.16       51.69     20.21 o 
   7   2  19      242.10      285.81     25.79 o 
  -8   3  19        0.19       -7.37      9.47 o 
  -7   3  19       14.17        9.53      9.14 o 
  -6   3  19      236.40      214.96     12.24 o 
  -5   3  19       71.20       65.81      8.26 o 
  -4   3  19        6.00        3.02      6.60 o 
  -3   3  19       22.19       22.82      6.17 o 
  -2   3  19        0.90       14.72      5.74 o 
  -1   3  19       11.38        4.30      5.15 o 
   0   3  19     1771.62     1801.29     26.20 o 
   1   3  19       25.82       18.41      4.82 o 
   2   3  19      117.13      138.39      8.09 o 
   3   3  19       39.84       33.95      8.04 o 
   4   3  19       56.24       46.80      7.46 o 
   5   3  19       18.88       18.10      6.94 o 
   6   3  19       27.08       21.85      8.33 o 
  -7   4  19       25.20       18.08     13.70 o 
  -6   4  19        2.80       -7.06     12.30 o 
  -5   4  19      381.30      370.60     21.12 o 
  -4   4  19        6.70        5.29     11.43 o 
  -3   4  19      115.85      128.05     15.09 o 
  -2   4  19       17.52       13.99      8.32 o 
  -1   4  19      619.51      613.87     18.40 o 
   0   4  19       85.93       95.75      7.66 o 
   1   4  19      245.69      256.32     13.74 o 
   2   4  19      184.34      179.30     10.09 o 
   3   4  19       10.10       -0.92      6.14 o 
   4   4  19        3.43       -1.72      7.16 o 
   5   4  19       19.86       35.57      7.49 o 
   6   4  19       17.56       13.17      7.05 o 
  -6   5  19       17.67        4.57     12.84 o 
  -5   5  19       19.52       28.55     13.11 o 
  -4   5  19        3.57       -3.43      9.84 o 
  -3   5  19       72.34       72.13     11.88 o 
  -2   5  19        0.28        0.66      9.23 o 
  -1   5  19        6.53        0.92     11.12 o 
   0   5  19      167.27      176.36     22.12 o 
   1   5  19        0.99       -0.39      5.98 o 
   2   5  19       23.10       28.31      7.44 o 
   3   5  19        6.61       -7.07      8.65 o 
   4   5  19       52.39       80.69     11.83 o 
   5   5  19        7.05        8.38      8.25 o 
  -6   6  19       21.37       34.60     36.77 o 
  -5   6  19       12.22        5.30     13.59 o 
  -4   6  19       20.16       11.03     13.78 o 
  -3   6  19       42.70       41.98     14.36 o 
  -2   6  19        9.15       -3.46     11.60 o 
  -1   6  19       62.30       67.96     14.71 o 
   0   6  19       15.65       13.75     12.13 o 
   1   6  19       25.26       24.83     14.92 o 
   2   6  19        3.20       -1.28      8.38 o 
   3   6  19        0.02       -0.64      6.67 o 
   4   6  19        3.49        7.63      7.76 o 
  -4   7  19       50.09       67.04     16.82 o 
  -3   7  19        0.97       -8.99     12.95 o 
  -2   7  19        0.00      -12.64     12.00 o 
  -1   7  19        0.24        8.92     12.80 o 
   0   7  19       91.37       99.98     19.54 o 
   1   7  19       71.08       79.71     18.66 o 
   2   7  19       13.90       14.34     15.08 o 
   3   7  19        0.03       -5.95      8.82 o 
  -2   8  19        0.59      -21.49     11.54 o 
  -1   8  19        1.38        0.82     14.83 o 
   0   8  19       65.59       93.94     19.77 o 
   1   8  19      145.25      174.07     21.78 o 
  -8   0  20       12.58        5.42     16.72 o 
  -7   0  20      354.35      283.55     16.06 o 
  -6   0  20       16.18       -5.57     14.21 o 
  -5   0  20        6.96        0.33      8.60 o 
  -4   0  20      848.32      780.34     25.87 o 
  -3   0  20      256.14      269.47     13.66 o 
  -2   0  20       17.83        6.63      7.67 o 
  -1   0  20        0.05       -0.13      4.79 o 
   0   0  20        4.82        0.47      5.09 o 
   1   0  20        0.73       -6.72      5.98 o 
   2   0  20      356.30      344.84     14.62 o 
   3   0  20       20.49        6.58     10.23 o 
   4   0  20       42.71       49.08     14.31 o 
   5   0  20       44.09       61.05     15.47 o 
   6   0  20        2.22        5.49     14.47 o 
  -8   1  20        2.18      -14.50      8.32 o 
  -7   1  20        3.32      -11.50      8.24 o 
  -6   1  20        4.21       -6.73      7.48 o 
  -5   1  20        6.09        0.04      7.08 o 
  -4   1  20      159.35      150.30      7.80 o 
  -3   1  20       66.83       63.68      6.51 o 
  -2   1  20       24.97       29.11      5.68 o 
  -1   1  20        5.61        4.74      5.23 o 
   0   1  20        0.08       -4.11      4.00 o 
   1   1  20      248.48      244.14      8.67 o 
   2   1  20      177.34      175.69      7.90 o 
   3   1  20       11.48       14.12      5.19 o 
   4   1  20        0.81       -2.52      5.24 o 
   5   1  20        0.45       -1.18      9.10 o 
   6   1  20      101.44      125.73     13.08 o 
  -7   2  20       14.03        3.39      8.28 o 
  -6   2  20        7.44        8.66      8.32 o 
  -5   2  20       17.08       14.05      7.31 o 
  -4   2  20       54.57       72.77      7.60 o 
  -3   2  20       39.15       35.13      6.77 o 
  -2   2  20       77.39       93.31      7.52 o 
  -1   2  20       76.51       79.77      7.59 o 
   0   2  20       25.21       20.08      5.05 o 
   1   2  20      674.82      657.07     14.22 o 
   2   2  20        0.95        2.18      4.60 o 
   3   2  20        3.67        0.64      4.87 o 
   4   2  20        4.21        5.15      5.36 o 
   5   2  20       18.73       12.72      6.09 o 
   6   2  20        8.38       15.33      8.89 o 
  -7   3  20       38.15       26.61      9.58 o 
  -6   3  20        0.43      -10.39      7.28 o 
  -5   3  20        1.10      -11.08      6.82 o 
  -4   3  20       97.96       98.75      8.51 o 
  -3   3  20       23.70       27.23      6.47 o 
  -2   3  20       11.89       12.36      5.95 o 
  -1   3  20       29.67       34.81      6.49 o 
   0   3  20      311.53      342.52      9.33 o 
   1   3  20       96.85      110.08      7.40 o 
   2   3  20       22.33       15.73      5.73 o 
   3   3  20      287.53      315.80     13.02 o 
   4   3  20      119.45      140.63     12.49 o 
   5   3  20      116.22      145.70     12.56 o 
   6   3  20      146.77      148.99     13.92 o 
  -7   4  20       13.84       -4.58     13.02 o 
  -6   4  20        0.73      -19.56     11.79 o 
  -5   4  20       54.32       66.32     14.36 o 
  -4   4  20       12.78       20.65     16.70 o 
  -3   4  20      165.09      185.28     17.75 o 
  -2   4  20       63.72       44.97     16.50 o 
  -1   4  20      114.84      120.70     11.59 o 
   0   4  20       16.66        9.71      8.16 o 
   1   4  20      229.57      238.27      9.79 o 
   2   4  20       90.63       94.42      9.20 o 
   3   4  20        1.03        6.18      6.62 o 
   4   4  20       53.22       54.33      7.99 o 
   5   4  20        0.24        1.22      6.31 o 
  -6   5  20        0.54        1.74     13.01 o 
  -5   5  20       53.75       39.36     14.17 o 
  -4   5  20        0.31       -0.80     12.04 o 
  -3   5  20       96.28       68.46     16.47 o 
  -2   5  20      105.28      110.68     13.03 o 
  -1   5  20       53.69       71.73     11.91 o 
   0   5  20      154.24      136.30     16.27 o 
   1   5  20       21.69       22.91      7.17 o 
   2   5  20        7.77       12.71      6.73 o 
   3   5  20       93.86      114.24     12.74 o 
   4   5  20        5.74       11.70     11.06 o 
   5   5  20        3.75       -6.16      7.58 o 
  -5   6  20        0.99       22.12     18.60 o 
  -4   6  20        1.95       -3.16     13.45 o 
  -3   6  20       19.47       15.57     14.06 o 
  -2   6  20       16.81       18.35     13.54 o 
  -1   6  20       19.37       18.67     13.46 o 
   0   6  20       30.66       16.05     12.82 o 
   1   6  20        2.19       -5.98     13.84 o 
   2   6  20       11.74        6.49      8.74 o 
   3   6  20      336.68      372.41     31.94 o 
   4   6  20       44.29       58.69     10.74 o 
  -4   7  20       20.10       11.32     14.83 o 
  -3   7  20       56.86       56.78     16.40 o 
  -2   7  20      101.93       92.17     17.48 o 
  -1   7  20        2.76        1.83     13.04 o 
   0   7  20       76.47       78.55     19.25 o 
   1   7  20       14.97       11.09     15.43 o 
   2   7  20        0.88       -4.38     14.51 o 
  -7   1  21       10.15       -1.76      8.32 o 
  -6   1  21       16.39        9.52      8.33 o 
  -5   1  21        9.58       -1.40      7.44 o 
  -4   1  21       27.15       27.00      6.29 o 
  -3   1  21       20.65       24.71      5.98 o 
  -2   1  21        9.56        8.41      5.62 o 
  -1   1  21       32.07       28.15      5.90 o 
   0   1  21        0.41       -1.64      4.32 o 
   1   1  21       60.76       71.96      6.35 o 
   2   1  21       14.96       10.67      5.73 o 
   3   1  21       70.56       75.44      6.76 o 
   4   1  21      113.76      138.39     11.54 o 
   5   1  21       21.83       39.27     10.74 o 
   6   1  21       34.62       45.30     11.50 o 
  -7   2  21       37.84       26.11      8.82 o 
  -6   2  21        0.39       -5.81      7.76 o 
  -5   2  21       29.24       32.69      8.06 o 
  -4   2  21        2.55       -5.95      6.83 o 
  -3   2  21       88.76       95.95      8.53 o 
  -2   2  21       80.37       77.78      8.06 o 
  -1   2  21      202.35      187.89      9.71 o 
   0   2  21       87.51      105.20      7.06 o 
   1   2  21       61.18       60.69      6.28 o 
   2   2  21      179.86      162.21      8.04 o 
   3   2  21        5.25        7.14      5.45 o 
   4   2  21      248.03      273.11     10.32 o 
   5   2  21       38.74       51.82      8.36 o 
   6   2  21       17.31       24.45     17.30 o 
  -7   3  21       29.28       17.88     11.22 o 
  -6   3  21        8.78        8.00      7.83 o 
  -5   3  21        6.27       -1.56      7.46 o 
  -4   3  21        6.57       -0.12      6.93 o 
  -3   3  21        0.05      -12.59      6.29 o 
  -2   3  21        1.83       -8.29      5.79 o 
  -1   3  21      432.66      422.06     16.22 o 
   0   3  21        1.35       -4.78      4.68 o 
   1   3  21      122.46      151.21     13.56 o 
   2   3  21       17.97       23.24      6.73 o 
   3   3  21       20.87       17.21      6.65 o 
   4   3  21        7.73        2.35      8.55 o 
   5   3  21        0.07        4.92      6.80 o 
  -6   4  21       30.00       26.11     14.51 o 
  -5   4  21       41.56       40.86     14.40 o 
  -4   4  21       85.50       68.23     14.74 o 
  -3   4  21      209.73      204.67     18.14 o 
  -2   4  21      969.95     1006.53     32.95 o 
  -1   4  21       57.72       39.62     17.95 o 
   0   4  21        0.22      -21.05     10.52 o 
   1   4  21        0.80        0.92      6.25 o 
   2   4  21        0.06       -3.46      6.26 o 
   3   4  21       37.73       42.52      8.64 o 
   4   4  21       42.17       45.90      8.04 o 
   5   4  21        6.57       -1.43      6.74 o 
  -5   5  21        7.54       -6.08     13.17 o 
  -4   5  21       19.68       12.42     13.78 o 
  -3   5  21      339.56      299.98     19.46 o 
  -2   5  21       77.30       89.48     13.21 o 
  -1   5  21       95.52      111.36     13.38 o 
   0   5  21       25.50       19.52     10.14 o 
   1   5  21        2.64       -0.21      7.48 o 
   2   5  21       16.50       18.86      7.19 o 
   3   5  21       89.39      131.99     26.87 o 
   4   5  21        0.16        3.53      8.29 o 
  -4   6  21        0.01       -6.15     17.82 o 
  -3   6  21       27.19       15.31     14.42 o 
  -2   6  21        3.31       -3.09     12.98 o 
  -1   6  21       15.05       12.06     13.55 o 
   0   6  21        3.92        5.88     14.48 o 
   1   6  21        0.69       -4.90     21.54 o 
   2   6  21        1.06       -2.67      6.56 o 
   3   6  21       39.17       49.06     18.22 o 
  -2   7  21        0.70      -16.25     13.23 o 
  -1   7  21        0.59       -8.38     12.97 o 
   0   7  21        0.13       -1.27     15.11 o 
   1   7  21       34.92       24.28     16.46 o 
  -7   0  22        0.90      -15.78      9.74 o 
  -6   0  22        0.29      -19.03      9.51 o 
  -5   0  22        0.12      -14.31      9.23 o 
  -4   0  22      233.07      225.63     13.71 o 
  -3   0  22       88.25       94.74     10.58 o 
  -2   0  22        0.34      -10.84      8.00 o 
  -1   0  22       18.86       -3.59      7.96 o 
   0   0  22       18.16        9.32      8.27 o 
   1   0  22       11.96       20.95      8.41 o 
   2   0  22       92.39      105.60     12.73 o 
   3   0  22      107.05      128.17     15.06 o 
   4   0  22        1.37      -15.80     13.31 o 
   5   0  22      129.68      165.03     20.63 o 
  -7   1  22        0.20      -11.09      8.21 o 
  -6   1  22       30.61       22.51      8.70 o 
  -5   1  22       17.41       -4.92      7.88 o 
  -4   1  22       32.56       24.85      7.67 o 
  -3   1  22       36.89       36.81     10.14 o 
  -2   1  22        8.41       11.58      5.93 o 
  -1   1  22        0.92       -7.43      5.43 o 
   0   1  22        2.10       -0.41      4.48 o 
   1   1  22        1.89       -1.12      4.81 o 
   2   1  22        4.99       -1.01      5.04 o 
   3   1  22        3.40        9.12      7.34 o 
   4   1  22       19.56       23.80      9.37 o 
   5   1  22       23.18       27.50     12.06 o 
  -6   2  22        1.42       -9.03      8.04 o 
  -5   2  22        0.02      -14.00      8.40 o 
  -4   2  22        0.05        5.09      7.38 o 
  -3   2  22       13.52        2.64      7.00 o 
  -2   2  22       83.06       72.12      8.21 o 
  -1   2  22        0.44       -9.74      6.40 o 
   0   2  22        1.05        1.40      5.04 o 
   1   2  22      117.45      143.28      8.11 o 
   2   2  22       73.36       81.86      6.94 o 
   3   2  22        0.01        3.75      5.66 o 
   4   2  22      213.99      266.18     10.58 o 
   5   2  22       90.94      112.79     10.05 o 
  -6   3  22        2.27       -2.64      7.97 o 
  -5   3  22       23.71        6.73      7.77 o 
  -4   3  22       16.45        6.69      7.44 o 
  -3   3  22       46.59       40.62      7.86 o 
  -2   3  22        5.20        7.65      6.89 o 
  -1   3  22     1088.08     1108.59     23.50 o 
   0   3  22        0.00       -5.59      8.14 o 
   1   3  22       25.78       23.66      6.66 o 
   2   3  22       50.73       59.43      8.03 o 
   3   3  22        3.59        4.13      6.34 o 
   4   3  22       27.80       26.60      7.69 o 
   5   3  22       33.72       45.03      8.53 o 
  -5   4  22        5.07      -16.51     12.87 o 
  -4   4  22        4.12      -14.82     12.41 o 
  -3   4  22      386.49      405.18     30.18 o 
  -2   4  22      203.85      200.47     17.19 o 
  -1   4  22       13.45       16.47     13.10 o 
   0   4  22       33.98       23.63     20.16 o 
   1   4  22       28.43       30.04      7.85 o 
   2   4  22       35.63       40.70      8.72 o 
   3   4  22       66.27       87.86     10.97 o 
   4   4  22        3.40        4.47      6.32 o 
  -4   5  22        1.16      -14.31     13.04 o 
  -3   5  22      207.64      211.62     18.23 o 
  -2   5  22      211.35      212.27     22.15 o 
  -1   5  22        0.00       -8.94     12.21 o 
   0   5  22        8.63        3.59     12.54 o 
   1   5  22        0.00      -17.57     13.34 o 
   2   5  22       46.18       58.30      9.82 o 
   3   5  22      269.36      278.74     22.80 o 
  -3   6  22       10.34      -12.78     18.27 o 
  -2   6  22      162.20      182.12     20.19 o 
  -1   6  22        0.80      -10.20     12.81 o 
   0   6  22        0.25       -0.89     14.89 o 
   1   6  22       15.58       16.55     27.20 o 
   2   6  22       15.75       18.77      8.03 o 
  -6   1  23       31.26       30.65      9.02 o 
  -5   1  23        3.83        5.87      8.29 o 
  -4   1  23       28.54       26.07      8.37 o 
  -3   1  23        0.26        2.85      7.27 o 
  -2   1  23       23.10       31.16      6.54 o 
  -1   1  23       46.30       56.62      6.88 o 
   0   1  23      262.87      263.24      9.62 o 
   1   1  23        7.34        8.51      5.48 o 
   2   1  23        0.72        5.91      5.47 o 
   3   1  23        1.76        5.90      7.74 o 
   4   1  23       19.01       22.29     10.70 o 
  -6   2  23       41.89       56.58      9.53 o 
  -5   2  23       23.27       20.90      8.64 o 
  -4   2  23        7.44       -1.61      7.84 o 
  -3   2  23       25.17       27.66      7.91 o 
  -2   2  23        0.11      -11.30      6.72 o 
  -1   2  23       90.45       95.95      8.76 o 
   0   2  23        3.13        6.77      5.29 o 
   1   2  23        5.40        6.70      5.33 o 
   2   2  23        5.12       11.41      5.48 o 
   3   2  23        5.82        7.37      5.86 o 
   4   2  23       41.12       53.58      7.30 o 
  -5   3  23       26.00       30.63      8.24 o 
  -4   3  23        4.35        2.82      7.57 o 
  -3   3  23        4.80       -2.38      8.52 o 
  -2   3  23      824.85      867.73     21.61 o 
  -1   3  23       54.55       71.00      8.66 o 
   0   3  23       69.49       70.06      9.24 o 
   1   3  23       14.43        8.89      6.63 o 
   2   3  23       14.96       10.48      6.90 o 
   3   3  23       22.44       26.70      7.77 o 
   4   3  23       85.57      111.75     14.82 o 
  -4   4  23        2.87        1.22     13.47 o 
  -3   4  23      390.43      433.45     31.92 o 
  -2   4  23       28.85       28.29     14.69 o 
  -1   4  23      406.31      397.27     21.60 o 
   0   4  23      142.29      165.42     16.62 o 
   1   4  23        8.47       13.72      7.93 o 
   2   4  23        3.99       -4.86      6.85 o 
   3   4  23       11.04        4.24      6.89 o 
  -3   5  23        0.81        0.55     13.71 o 
  -2   5  23       73.54       67.81     15.67 o 
  -1   5  23        0.32      -18.02     13.12 o 
   0   5  23        2.09      -10.10     12.87 o 
   1   5  23        0.10      -17.18     14.43 o 
   2   5  23       23.84       22.45      8.85 o 
  -5   0  24      160.69      191.35     16.46 o 
  -4   0  24        0.80       -9.57      9.57 o 
  -3   0  24       27.08       25.30     10.16 o 
  -2   0  24        8.13       -5.01      9.04 o 
  -1   0  24        0.09      -16.74      8.48 o 
   0   0  24      196.99      222.73     14.97 o 
   1   0  24       49.34       60.05     10.54 o 
   2   0  24       60.20       57.28     13.80 o 
   3   0  24       42.80       34.40     13.34 o 
   4   0  24        0.60        6.65     15.64 o 
  -5   1  24       40.53       30.08      8.95 o 
  -4   1  24        7.81       -2.25      7.90 o 
  -3   1  24        3.15       -3.02      7.59 o 
  -2   1  24        4.68        5.75      7.62 o 
  -1   1  24      103.88      128.03      8.31 o 
   0   1  24      158.47      181.35      8.79 o 
   1   1  24        2.95       -2.13      5.49 o 
   2   1  24        2.61       -6.48      7.22 o 
   3   1  24        4.98       -4.93      8.05 o 
   4   1  24       29.70       34.70     11.55 o 
  -5   2  24        0.89       -9.34      8.07 o 
  -4   2  24       29.66       24.66      8.65 o 
  -3   2  24       16.34       11.92      8.09 o 
  -2   2  24        1.70        0.92      7.56 o 
  -1   2  24      254.03      251.65     11.55 o 
   0   2  24        2.62       -5.30      7.36 o 
   1   2  24        3.65        4.70      5.76 o 
   2   2  24        0.07       -2.24      5.64 o 
   3   2  24        1.12       -1.76      5.86 o 
  -4   3  24       49.94       73.28      9.02 o 
  -3   3  24       40.07       54.90     11.27 o 
  -2   3  24      142.78      197.04     11.08 o 
  -1   3  24       17.79       24.04     10.15 o 
   0   3  24       13.95       12.76      9.75 o 
   1   3  24      247.94      255.96     11.60 o 
   2   3  24       18.84       24.94      7.73 o 
   3   3  24       69.70       88.40      9.67 o 
  -3   4  24       77.56       92.81     17.42 o 
  -2   4  24        4.23      -14.76     13.93 o 
  -1   4  24      143.24      179.85     18.83 o 
   0   4  24       24.82       12.06     13.51 o 
   1   4  24        4.97       15.50      7.88 o 
   2   4  24       37.36       40.51     13.20 o 
  -1   5  24       12.65        3.85     14.12 o 
   0   5  24        1.10       -3.23     15.27 o 
  -4   1  25        4.81        0.28      8.20 o 
  -3   1  25       11.64        7.77      8.25 o 
  -2   1  25        0.13      -12.89      7.62 o 
  -1   1  25       31.66       33.85      8.29 o 
   0   1  25       54.39       71.31      9.00 o 
   1   1  25       50.73       52.95      8.66 o 
   2   1  25       62.31       73.49      9.32 o 
   3   1  25       25.68       35.19     10.49 o 
  -4   2  25       19.56        8.64      8.40 o 
  -3   2  25       88.78      107.15     10.15 o 
  -2   2  25       26.11       22.73      8.39 o 
  -1   2  25       18.91       12.67      8.13 o 
   0   2  25       66.42       71.42      9.21 o 
   1   2  25        4.05       -6.65      5.69 o 
   2   2  25      177.48      213.37     10.35 o 
  -3   3  25      220.05      234.57     15.52 o 
  -2   3  25       10.97        8.53     10.20 o 
  -1   3  25      126.64      138.85     13.14 o 
   0   3  25       38.60       40.83     10.87 o 
   1   3  25        8.21        5.37      6.76 o 
  -1   4  25        0.30      -16.02     13.20 o 
   0   4  25        4.10       -1.58     13.82 o 
  -3   0  26       10.09       17.06     10.48 o 
  -2   0  26       18.77       26.61     10.68 o 
  -1   0  26       11.48       31.44     10.32 o 
   0   0  26       64.37       79.85     11.66 o 
   1   0  26       69.34       88.04     15.62 o 
  -3   1  26        1.83       -3.35      8.26 o 
  -2   1  26        1.06       -4.58      7.98 o 
  -1   1  26        0.54      -10.95      7.81 o 
   0   1  26       21.28       26.19      8.55 o 
   1   1  26        0.79       -8.17      7.70 o 
  -2   2  26        2.08        5.04      8.14 o 
  -1   2  26       17.13       23.72      8.51 o 
   0   2  26       47.82       39.56      9.89 o 
                                                 
